# Supplementary material for: Predicting protein stability changes upon mutation using a simple orientational potential
Source: Bioinformatics. 2023 Jan 11;39(1):btad011. doi: 10.1093/bioinformatics/btad011 (PMC9850275; doi:10.1093/bioinformatics/btad011)
Supplement: btad011_Supplementary_Data [file btad011_supplementary_data.zip]

Archive with 3 entries (3 files):
- S461.xlsx
- Ssym.xlsx
- KORPM_SI_R1 final.pdf
