# Supplementary material for: Predicting protein stability changes upon mutation using a simple orientational potential
Source: Bioinformatics. 2023 Jan 11;39(1):btad011. doi: 10.1093/bioinformatics/btad011 (PMC9850275; doi:10.1093/bioinformatics/btad011)
Supplement: btad011_Supplementary_Data [file btad011_supplementary_data.zip › S461.xlsx]

## Sheet: out
PDB	MUT_D	ddG_D	KORPMD	CartddgD	FoldXD	EvoD	Dyna2D	PopMsD	DDGunD	TNetD	ACDCNND
1A0F	SA11A	-1.8	0.138	1.450	0.480	-0.370	0.545	-1.040	0.500	0.021	0.225
1BA3	HA461D	-1.745	-1.065	-4.470	-0.860	-0.770	0.160	-1.190	-1.200	0.123	-0.23
1BA3	HA489D	0.287	0.270	0.640	-0.130	0.960	-0.193	0.070	-0.100	0.037	-0.04
1BA3	HA489K	-0.287	0.398	0.860	0.190	1.120	0.190	0.260	-0.100	0.139	0.201
1BA3	HA489M	-0.263	-0.211	-1.080	0.300	1.420	-0.138	0.290	0.000	0.169	0.231
1BFM	MA35W	-0.7	-0.741	-2.710	-4.870	-2.670	0.302	-0.940	0.500	-0.332	0.309
1BFM	MA35Y	-0.4	-0.184	-2.540	-7.940	-3.720	0.304	-0.900	0.800	0.297	0.434
1BNL	DA76A	-0.821	-0.984	-8.000	-5.240	0.240	-1.018	-1.670	0.300	-0.173	0.073
1DIV	DA23A	-0.46	0.451	-2.610	0.300	-0.340	0.057	-0.040	-0.000	0.080	0.07
1DIV	DA23N	-0.58	-0.135	-0.340	-0.270	0.120	-0.175	-0.130	-0.000	0.058	-0.154
1DIV	DA8N	-0.3	0.121	0.530	-0.050	0.300	-0.139	0.070	0.000	-0.069	-0.169
1DIV	EA100A	-0.98	0.444	-0.980	0.000	-0.230	-0.348	-0.150	0.300	-0.399	-0.151
1DIV	EA100G	-1.52	-0.678	-3.480	-0.910	-0.870	-0.884	-0.840	-0.500	-0.495	-0.6
1DIV	EA17Q	-0.21	0.165	2.670	-0.660	0.000	0.053	0.030	0.100	-0.025	-0.163
1DIV	EA38Q	-0.56	0.042	0.160	-0.170	-0.190	-0.278	-0.050	0.500	0.074	0.135
1DIV	EA48Q	0.03	0.221	-1.170	-0.160	0.400	-0.219	-0.300	0.200	0.481	-0.137
1DIV	EA54Q	0.33	0.087	-2.010	0.080	0.220	-0.371	-0.200	0.200	0.021	0.15
1DIV	HA106Q	-1.53	-0.997	-5.120	-1.710	-0.260	-0.290	-1.150	-0.100	-0.171	-0.127
1DIV	HA134Q	-0.34	-0.333	-8.000	-0.020	0.360	-0.213	-1.660	-0.600	0.214	-0.272
1DIV	HA144Q	-0.56	0.061	0.700	-0.370	-1.730	0.125	-0.700	-0.000	0.314	-0.115
1DIV	IA115A	-3.52	-2.665	-8.000	-4.040	-2.250	-3.507	-2.630	-3.800	-2.931	-2.819
1DIV	IA121A	-2.88	-2.244	-8.000	-2.550	-2.110	-2.206	-2.540	-3.800	-2.630	-2.773
1DIV	IA4A	-2.22	-1.443	-8.000	-2.610	-2.270	-2.662	-2.970	-3.900	-1.575	-2.775
1DIV	IA4V	-0.59	-0.032	-3.170	-0.360	-0.720	-1.328	-1.030	-1.000	-0.615	-0.738
1DIV	IA79A	-3.49	-2.199	-8.000	-4.480	-2.230	-2.198	-2.720	-3.300	-1.293	-2.126
1DIV	IA93A	-3.19	-2.036	-8.000	-3.520	-2.250	-1.675	-2.430	-3.200	-1.722	-2.501
1DIV	IA98A	-4.28	-1.923	-8.000	-4.120	-2.430	-3.490	-3.500	-4.600	-2.114	-3.316
1DIV	KA10M	0.05	-1.662	-1.460	0.290	0.460	0.034	-0.070	0.100	0.106	-0.145
1DIV	KA14M	0.01	-0.475	-0.070	-0.630	0.880	-0.002	-0.470	0.600	-0.157	0.398
1DIV	KA15M	-0.31	-0.206	-2.240	0.310	0.880	-0.084	-0.500	0.300	0.028	0.523
1DIV	KA7M	0.35	0.159	-3.290	0.430	0.260	-0.269	-0.230	0.700	-0.067	-0.022
1DIV	KA96A	0.61	0.154	-0.490	0.310	0.140	-0.135	-0.260	0.100	-0.219	-0.164
1DIV	KA96G	-0.2	-0.717	-2.820	-0.390	-0.480	-0.618	-1.290	-0.500	-0.321	-0.697
1DIV	LA102A	-2.37	-1.492	-8.000	-3.900	-2.310	-3.578	-3.140	-3.900	-2.166	-2.549
1DIV	LA108A	-2.33	-1.616	-6.380	-2.680	-1.720	-1.382	-2.780	-2.000	-1.363	-1.394
1DIV	LA110A	-3.21	-1.881	-8.000	-3.700	-2.090	-2.457	-3.080	-2.500	-1.792	-1.918
1DIV	LA117A	-0.82	-2.063	-6.600	-2.300	-1.910	-1.171	-2.150	-2.600	-2.062	-2.124
1DIV	LA133A	-2.94	-1.804	-8.000	-4.130	-2.150	-2.348	-2.640	-3.000	-1.842	-2.146
1DIV	LA141A	-3.56	-2.158	-8.000	-4.880	-2.090	-2.995	-3.640	-3.300	-3.354	-1.867
1DIV	LA30A	-2.76	-1.228	-8.000	-2.310	-2.120	-0.208	-2.140	-4.100	-2.561	-2.657
1DIV	LA30V	-3.62	-0.755	-8.000	-3.970	-1.150	-0.137	-1.500	-1.900	-1.710	-1.056
1DIV	LA6A	-3.1	-0.253	-8.000	-1.360	-1.790	-1.364	-0.970	-1.700	-1.448	-1.566
1DIV	LA6I	-0.13	1.155	-1.050	-0.630	0.070	0.182	-0.300	-0.300	0.133	-0.531
1DIV	LA6V	-0.41	0.325	-2.300	-1.110	-0.490	0.310	-0.360	-0.600	-0.109	-0.727
1DIV	LA72A	-3.77	-1.534	-8.000	-4.200	-2.270	-3.522	-2.890	-3.800	-2.084	-2.603
1DIV	MA1A	-1.46	-0.518	-3.290	-1.050	-1.460	-0.833	-0.800	-1.700	-0.399	-1.709
1DIV	MA1G	-2.36	-0.946	-7.240	-1.150	-2.230	-1.196	-0.720	-2.700	-0.476	-3
1DIV	VA129A	-1.81	-1.877	-8.000	-3.110	-1.780	-1.808	-2.670	-3.000	-1.756	-1.976
1DIV	VA131A	-1.93	-1.999	-8.000	-3.990	-1.740	-2.344	-3.010	-3.200	-1.910	-2.035
1DIV	VA137A	-2.41	-1.303	-7.260	-2.900	-1.620	-2.044	-2.470	-2.300	-1.468	-1.3
1DIV	VA143A	-3.25	-2.891	-8.000	-3.830	-1.790	-1.438	-3.300	-3.300	-1.627	-1.82
1DIV	VA145A	-1.92	-2.551	-5.980	-3.250	-1.720	-2.086	-3.090	-3.500	-1.177	-2.096
1DIV	VA21A	-2.33	-1.267	-4.880	0.120	-1.710	-0.776	-2.430	-3.100	-1.718	-2.129
1DIV	VA21I	-0.4	0.002	-0.770	0.370	0.480	-0.043	-0.740	-0.800	-0.045	-0.351
1DIV	VA21L	-1.23	-0.740	-4.840	1.410	0.600	-0.026	-1.020	-1.500	-0.099	-0.676
1DIV	VA3A	-2.55	-1.191	-7.550	0.670	-1.650	-2.223	-3.440	-3.700	-1.618	-2.352
1DIV	VA3I	-0.31	-0.262	-4.870	0.090	0.470	-0.066	-1.060	-0.300	-0.119	-0.24
1DIV	VA3L	-2.21	-0.486	-7.110	-2.600	0.380	-0.245	-1.650	-1.000	-0.195	-0.489
1EKG	LA198C	-1	-1.413	-6.150	-2.280	-1.230	-0.861	-1.810	-1.700	-1.163	-0.466
1EKG	LA200C	-2	-1.923	-7.280	-4.090	-0.930	-0.807	-1.830	-2.500	-1.213	-0.65
1EKG	LA203C	1	-1.433	-4.720	-2.860	-1.250	-1.042	-1.510	-0.400	-0.430	-0.066
1EKG	SA181F	-2.6	-0.438	-4.750	-0.300	-0.860	0.075	-1.720	1.200	1.396	-0.349
1FRD	HA42R	2	0.550	3.110	0.710	1.510	-0.779	-0.440	0.100	0.044	0.385
1FT8	IA264V	-0.64	-0.043	-3.090	-0.990	-0.910	-1.434	-1.070	-0.300	-1.206	-0.394
1FT8	LA212V	-1.38	-0.465	-5.240	-2.200	-0.800	-1.536	-1.280	-1.300	-0.645	-0.328
1FT8	LA238I	-0.35	-0.521	-4.870	-1.500	0.620	-0.741	-1.010	-0.600	-1.183	-0.176
1FT8	LA267I	-0.11	-0.140	-1.200	-1.070	-0.010	-0.775	-0.860	-0.800	-0.306	-0.295
1FT8	LA293I	-0.8	-0.349	-5.080	-2.450	-0.190	-1.217	-1.020	-1.000	0.264	-0.351
1FT8	LA293V	-1.41	-1.243	-4.920	-2.640	-0.850	-1.332	-1.110	-1.500	0.022	-0.955
1FT8	LA315A	-1.65	-2.169	-8.000	-3.670	-2.360	-1.841	-2.650	-2.600	-1.866	-1.51
1FT8	LA317I	-0.85	-1.136	-5.600	-3.480	-0.660	-0.276	-0.930	-1.000	-0.187	-0.381
1FT8	LA348I	-0.53	-0.203	-3.020	-3.540	-0.190	-0.237	-0.840	-1.100	-0.589	-0.374
1FT8	LA349I	0.05	0.309	-0.580	-0.220	0.010	-0.426	-0.120	-0.000	0.899	-0.127
1FT8	MA216L	0.27	0.363	-4.530	-0.150	0.560	0.107	-0.530	0.900	0.272	0.199
1FT8	SA339A	0.32	0.596	-0.490	-0.060	-0.530	0.046	0.360	0.200	-0.042	-0.102
1FT8	VA287A	-0.16	-0.100	-2.810	-0.500	-1.390	-0.790	-1.240	-1.200	-0.718	-0.695
1FXA	EA94D	-1.1	-0.675	-2.980	-0.840	-0.110	-1.207	-0.510	-0.100	-0.010	-0.114
1FXA	EA94K	-0.4	-0.560	-3.190	1.170	0.280	-0.506	-0.520	-0.100	0.089	0.146
1FXA	EA94Q	0.6	-0.675	-1.810	0.550	-0.020	-0.613	-0.190	0.300	0.011	-0.139
1FXA	EA95K	1	0.048	1.760	0.410	0.300	-0.074	-0.030	-0.000	0.438	0.146
1FXA	FA65A	-1.29	-1.173	-6.360	-0.250	-1.410	-1.601	-1.180	-1.000	-0.960	-0.329
1FXA	FA65I	-0.9	-1.543	-8.000	-1.610	0.120	-0.819	-0.500	-0.100	-0.069	0.305
1FXA	FA65W	-0.6	-1.116	-2.310	-0.810	-0.840	0.771	-0.150	-0.100	-0.163	-0.129
1FXA	FA65Y	-0.5	-0.626	-0.340	0.520	0.270	-0.458	-0.380	0.000	-0.083	0.124
1FXA	RA42A	-2.4	-2.409	-3.930	-2.790	-1.040	-1.027	-1.210	-0.400	-0.084	-0.427
1FXA	RA42H	-2	-1.496	-5.780	-3.340	-1.280	-0.996	-0.360	-0.100	-0.049	-0.382
1FXA	TA48A	0.1	-0.179	-1.140	0.200	-0.140	-0.405	-1.400	-0.300	-0.215	-0.395
1G3P	AA147K	-0.287	-0.052	-7.870	0.400	0.340	0.736	-0.530	-0.900	0.759	0.132
1G3P	DA160A	-0.263	-0.770	-0.950	-0.240	0.010	0.844	-0.070	-0.100	0.051	-0.217
1G3P	DA160C	-0.096	-0.802	-4.630	0.080	0.720	-0.051	0.280	-0.100	0.017	-0.181
1G3P	DA160E	-0.359	-0.472	-1.610	-0.270	0.310	-0.147	-0.300	-0.100	0.021	-0.12
1G3P	DA160F	-0.359	-1.209	-1.880	-0.110	-0.210	0.067	-0.160	-0.000	0.614	-0.26
1G3P	DA160G	-0.669	-0.222	-7.000	-0.210	-0.800	0.244	-0.100	-0.200	0.013	-0.319
1G3P	DA160H	0.048	-0.475	-0.110	-0.190	-0.600	0.657	0.100	-0.000	0.179	-0.19
1G3P	DA160I	-0.932	-0.973	-1.190	-1.120	1.580	0.009	-0.000	-0.000	0.186	-0.209
1G3P	DA160K	-0.335	-0.453	-1.870	0.320	0.480	-0.060	-0.180	-0.100	0.048	0.06
1G3P	DA160L	-0.55	-1.065	-2.920	-0.170	1.410	0.046	-0.300	-0.100	0.082	-0.153
1G3P	DA160M	-0.502	-0.813	-3.380	-0.160	0.610	0.118	-0.170	-0.000	0.080	-0.136
1G3P	DA160N	0.072	-0.100	0.760	0.440	0.590	0.452	0.180	0.100	0.014	-0.142
1G3P	DA160P	-0.645	-0.846	-8.000	-2.950	0.780	-0.348	-1.070	-0.100	0.359	-0.193
1G3P	DA160Q	-0.478	-0.514	-2.240	0.050	0.350	0.159	-0.110	-0.000	0.003	-0.173
1G3P	DA160R	-0.669	-0.925	-1.380	0.360	0.950	0.520	-0.110	-0.000	0.089	0.057
1G3P	DA160S	-0.287	-0.162	-1.580	0.240	0.000	-0.301	0.340	-0.100	0.047	-0.148
1G3P	DA160T	-0.741	-0.384	-2.980	-1.600	0.400	-0.077	0.340	-0.000	0.043	-0.153
1G3P	DA160V	-1.123	-0.931	-0.930	-2.400	1.070	0.269	0.190	-0.000	0.084	-0.219
1G3P	DA160W	-0.167	-0.906	-4.590	-1.490	-0.880	-0.165	-0.240	-0.000	0.519	-0.165
1G3P	DA160Y	-0.072	-1.178	-1.190	-0.120	0.060	0.021	0.020	0.000	0.209	-0.197
1G3P	FA136V	-3.705	-0.456	-8.000	-2.230	-2.060	0.299	-2.520	-3.500	-1.643	-0.326
1G3P	NA138G	0.765	-0.407	0.940	0.940	-0.580	0.017	-0.130	-0.900	-0.127	-0.625
1G3P	NA139K	-0.43	-0.444	-1.320	-2.240	-0.610	0.654	-1.370	-1.000	0.083	0.117
1G3P	NA139V	-2.032	0.768	1.210	-0.800	0.590	1.531	0.340	0.500	0.213	-0.215
1G3P	QA137N	-1.793	-0.794	-8.000	-0.650	-2.010	0.228	-0.060	-1.100	0.030	-0.142
1G3P	QA145N	0.263	-0.078	2.110	0.210	0.380	-0.067	0.860	-0.100	-0.015	-0.16
1G3P	RA144V	0.765	0.610	-1.710	0.080	0.570	0.018	0.440	-0.300	-0.086	-0.233
1GUA	AB118G	-1.963	-0.910	-7.280	-1.900	-0.950	-0.462	-1.980	-1.700	-0.636	-1.523
1GUA	AB118L	-1.951	0.394	-8.000	-1.140	1.810	0.148	-0.600	1.300	1.042	0.892
1GUA	AB85G	-2.149	-1.283	-6.390	-1.670	-0.760	-0.724	-1.610	-1.500	-0.346	-1.258
1GUA	AB97G	-0.863	-0.865	-5.770	-1.110	-0.950	-0.495	-1.770	-1.900	0.051	-1.321
1GUA	CB81A	0.283	0.671	0.480	-1.120	-1.040	-0.494	-0.810	-0.100	-0.222	-0.323
1GUA	CB81I	-0.912	0.117	-1.060	1.160	1.040	0.975	-0.850	1.000	0.356	0.044
1GUA	CB95A	-0.08	-0.558	-1.170	-0.340	-0.800	0.086	-0.320	-0.700	0.076	-0.441
1GUA	CB96A	-1.759	0.250	-1.800	-0.810	-1.240	-0.873	-1.600	-2.600	0.029	-1.683
1GUA	CB96L	-0.043	0.302	0.440	3.540	1.270	0.578	-0.870	-0.700	1.045	-0.744
1GUA	CB96M	-0.337	0.861	0.230	3.140	0.890	1.324	-1.020	-1.400	0.391	-0.985
1GUA	DB117A	-0.706	-0.476	-6.880	-0.100	0.110	-0.386	-0.650	-0.400	0.010	-0.391
1GUA	DB129A	-0.855	0.609	-1.630	-0.330	-0.340	0.033	-0.430	0.700	-0.138	-0.172
1GUA	DB80A	-0.493	0.130	-2.300	-0.790	-1.010	0.196	-0.120	-0.000	0.013	-0.427
1GUA	EB104A	0.021	0.078	0.150	0.140	-0.290	-0.220	-0.200	-0.000	-0.061	-0.149
1GUA	EB124A	-0.101	0.971	0.140	0.790	-0.640	0.279	-0.460	-0.000	-0.071	-0.26
1GUA	EB125A	-0.591	0.212	-4.390	-1.110	-0.220	0.268	-1.400	-0.500	-0.662	-0.569
1GUA	IB58A	-3.274	-2.427	-8.000	-4.070	-2.070	-2.729	-3.510	-3.200	-3.116	-2.101
1GUA	IB58F	-1.299	-1.092	-8.000	-8.000	-1.700	0.775	-1.080	-0.900	-0.163	-0.734
1GUA	IB58L	-0.771	-0.973	-2.720	-0.480	-0.170	-0.650	-1.280	-0.300	-0.581	-0.334
1GUA	KB109A	-0.327	0.513	-3.400	-0.850	-0.560	-0.126	-1.160	-0.100	-0.314	-0.235
1GUA	LB112A	-2.593	-1.556	-8.000	-3.550	-2.090	-1.035	-2.520	-2.100	-1.632	-2.105
1GUA	LB121A	-2.534	-1.268	-8.000	-3.620	-2.110	-2.204	-2.850	-3.500	-1.685	-2.754
1GUA	LB126A	-3.405	-1.537	-8.000	-5.140	-2.340	-1.397	-3.270	-3.400	-3.413	-2.941
1GUA	LB62A	-3.46	-2.124	-8.000	-4.420	-2.280	-1.076	-2.370	-3.800	-2.777	-2.6
1GUA	LB78A	-3.803	-1.520	-8.000	-3.880	-2.210	-3.608	-3.040	-2.800	-3.152	-2.395
1GUA	LB82A	-3.529	-1.764	-8.000	-4.620	-2.400	-2.729	-2.430	-3.800	-2.946	-2.867
1GUA	LB82I	-1.6	-0.091	-1.720	-1.520	-0.170	0.157	-1.330	-0.600	0.664	-0.332
1GUA	LB82V	-1.7	-0.666	-4.800	-2.590	-0.830	-1.834	-2.020	-1.100	-0.124	-0.751
1GUA	LB86A	-3.226	-1.196	-8.000	-4.100	-2.370	-1.786	-2.590	-3.500	-3.138	-2.438
1GUA	LB91A	-1.575	-1.344	-7.560	-3.410	-2.070	-1.697	-2.530	-3.000	-2.557	-2.135
1GUA	MB76A	-0.961	-0.658	-2.700	-0.890	-1.480	-0.025	-1.620	-1.300	-0.684	-1.032
1GUA	NB56M	0.271	-0.526	3.950	0.170	0.000	0.231	0.050	0.200	0.376	0.066
1GUA	NB64A	-1.14	-0.490	-3.630	-1.170	-0.750	-0.297	-0.730	-0.200	-0.109	-0.612
1GUA	PB63A	-1.708	-0.216	-6.110	-3.180	-1.120	-0.677	-1.910	-1.600	-1.192	-0.639
1GUA	PB93A	-0.082	-0.398	-1.020	-2.510	-0.790	0.942	-1.870	-0.300	-0.504	-0.325
1GUA	QB66A	-0.504	0.686	-5.210	-1.620	-1.260	0.266	-1.630	-0.700	-0.134	-0.235
1GUA	RB100A	-0.693	-0.627	-3.460	-0.650	-0.870	-0.044	-0.760	-0.300	0.068	-0.548
1GUA	RB59A	0.178	-0.614	-1.440	-1.850	-3.290	-0.517	-0.990	-0.500	-0.474	-0.684
1GUA	RB89L	1.078	1.494	-1.500	-3.880	-2.980	0.273	0.100	-0.300	0.557	-0.797
1GUA	SB77A	-1.573	-0.452	-0.750	-0.900	-0.950	0.142	-1.780	-0.100	-0.015	-0.225
1GUA	SB77T	0.581	0.105	1.700	-0.390	-0.530	0.541	-0.180	0.800	0.339	0.545
1GUA	TB68A	-0.109	0.323	-1.670	-2.000	-2.060	-0.371	-1.740	-0.800	-0.787	-0.817
1GUA	VB128A	-3.368	-2.756	-8.000	-3.630	-1.740	-2.471	-3.120	-3.700	-2.135	-2.704
1GUA	VB60A	-2.251	-2.812	-8.000	-3.920	-1.760	-1.955	-3.420	-2.400	-1.567	-1.802
1GUA	VB69A	-1.116	-2.057	-4.440	-2.700	-1.950	-0.200	-2.150	-1.100	-1.041	-1.024
1GUA	VB70A	-1.77	-2.136	-7.960	-2.200	-1.430	-1.022	-2.250	-2.900	-1.669	-2.043
1GUA	VB72A	-1.052	-1.307	-6.990	-3.130	-1.560	-0.664	-2.370	-2.200	-1.530	-1.786
1GUA	VB72I	-0.864	-0.498	-0.720	0.840	0.680	0.625	-0.970	-0.300	0.381	-0.242
1GUA	VB98A	-1.981	-2.474	-7.170	-3.460	-1.980	-1.645	-2.980	-3.500	-1.935	-2.594
1H0X	PA18A	-0.97	-0.942	-2.560	-1.090	-0.590	0.210	-0.250	-0.300	-0.172	-0.359
1H0X	PA62A	-1.29	-1.436	-4.760	-2.040	-0.600	0.404	0.600	0.200	-0.766	-0.143
1IOJ	GA15A	0.4	0.245	3.070	-1.310	0.410	0.955	0.530	-0.500	0.028	-0.477
1ITM	CA24T	-3.3	-0.269	-1.080	-5.360	-0.890	-0.711	-1.470	-3.500	0.078	-2.204
1ITM	CA3T	-5	0.078	-0.100	-1.340	-0.040	-0.082	-0.380	-1.100	-0.062	-0.572
1ITM	WA91S	1.4	-0.145	-3.290	-0.200	-0.530	-1.186	-1.070	-1.200	-1.045	-1.237
1IV7	AB173C	0.5	-0.481	-0.290	-0.840	0.900	-0.663	0.330	-0.700	0.031	-0.414
1IV7	FB189C	-2.5	-2.262	-8.000	-4.580	-2.540	-0.911	-2.340	-4.100	-1.604	-3.154
1IV7	LB162C	-1.9	-1.818	-8.000	-3.440	-1.220	-1.093	-1.890	-3.500	-1.341	-2.093
1IV9	SA76Y	4.299	1.637	5.140	1.630	1.130	1.653	-0.330	2.900	1.643	-0.341
1J8I	KA25A	0.1	-0.543	-1.450	0.120	0.460	0.463	-1.290	0.600	-0.460	-0.148
1J8I	KA66A	0.1	0.529	1.120	-0.020	-0.030	-0.167	-0.140	-0.100	-0.664	-0.199
1J8I	RA23A	0.8	-0.178	1.410	-0.260	-0.590	-0.020	-0.450	-0.200	-0.167	-0.69
1J8I	RA35A	-0.1	-0.433	-0.520	-0.390	-0.560	-1.019	-0.330	-0.100	-0.390	-0.459
1J8I	RA43A	0.7	-0.150	-1.730	-0.040	-0.420	-0.289	0.300	-0.300	-0.607	-0.512
1J8I	RA9A	-0.1	0.541	-1.660	0.470	-0.410	-0.239	-0.030	-0.000	-0.156	-0.413
1JL9	AA25C	-1.44	-0.877	-1.790	-1.630	0.730	-0.267	-0.310	-0.000	0.100	-0.147
1JLV	EA64D	-1.162	-0.387	-1.820	0.470	-0.750	-0.023	-0.400	-0.100	0.009	-0.15
1JLV	EA64N	-2.304	-0.502	-1.260	-0.300	-0.520	-0.179	-0.170	-0.100	-0.136	-0.221
1JLV	EA64Q	-2.302	-0.386	1.960	-0.410	0.360	0.560	-0.180	0.300	0.060	-0.148
1L6H	FA39A	-1.697	-0.762	-8.000	-1.100	-0.240	-2.953	-2.590	-3.200	-2.549	-2.424
1L6H	YA45A	-0.55	0.036	-6.470	2.360	-2.560	-1.831	-2.360	-1.900	-2.027	-1.375
1L6H	YA48A	-1.482	-0.839	-5.540	0.230	-0.200	-1.020	-0.850	-1.500	-1.095	-1.697
1LVM	EA106G	1.4	0.131	2.400	1.970	-1.030	-0.343	1.120	0.300	0.354	0.446
1LVM	KA45F	0.43	0.634	-3.810	-8.000	-3.260	1.171	-0.170	2.200	1.811	0.96
1LVM	LA56V	0	0.475	0.150	-0.450	-0.450	0.416	-0.150	-0.000	-0.054	0.156
1LVM	QA58F	0.6	0.906	1.430	1.170	1.940	1.356	0.330	0.800	0.348	0.21
1LVM	SA135G	0	0.426	3.840	3.370	-0.700	-0.888	1.170	-0.300	-0.019	0.127
1N88	FA21A	-1.39	-0.207	-8.000	3.890	-3.380	-2.144	-2.620	-1.100	-2.200	-1.225
1N88	IA39A	-1.39	-1.547	-8.000	2.400	-1.970	-3.694	-2.100	-4.000	-2.525	-3.705
1N88	IA80A	-2.79	-1.760	-4.960	-1.070	-1.630	-2.282	-2.510	-2.900	-0.621	-2.447
1N88	IA89A	-2.35	-0.790	-8.000	-0.220	-2.680	-2.267	-2.380	-3.400	-1.581	-2.495
1N88	IA8V	-1.52	0.161	-3.960	0.150	-0.500	-1.261	-1.660	-0.900	-0.865	-0.677
1N88	LA13A	-1.52	-0.704	-8.000	-1.970	-1.660	-1.381	-1.310	-1.300	-2.580	-1.129
1N88	LA57A	-1.11	0.362	0.360	-0.290	-1.640	-1.304	-0.640	-1.000	-0.642	-1.335
1N88	VA12A	-1.45	-1.554	-5.400	2.080	-0.420	-0.585	-2.470	-1.900	-0.841	-1.64
1N88	VA30A	-2.84	-1.304	-5.820	2.440	-0.600	-1.595	-2.630	-3.500	-1.706	-3.129
1N88	VA43A	-2.82	-0.461	-7.190	0.570	-1.650	0.100	-3.200	-3.500	-2.018	-2.983
1N88	VA49A	-2.83	-0.597	-4.630	-1.070	-1.440	-0.734	-2.180	-2.700	-0.876	-2.284
1N88	VA51A	-3.24	-2.542	-8.000	-1.820	-1.440	-1.815	-2.270	-2.900	-1.330	-2.735
1N88	VA54A	-3.73	-1.977	-8.000	-0.600	-1.460	-2.157	-2.130	-2.900	-2.013	-3.272
1N88	VA81A	-2.82	-2.082	-8.000	-2.530	-1.820	-2.302	-3.100	-4.000	-1.471	-3.288
1N88	VA83A	-3.1	-1.559	-5.130	-2.110	-1.770	-2.359	-2.540	-2.200	-1.998	-1.73
1N88	YA18A	0.06	0.534	-4.250	-1.130	-1.570	-1.013	-1.440	-1.200	-1.212	-0.514
1N88	YA26A	-4.61	-1.594	-8.000	-0.720	-2.760	-1.105	-3.730	-3.600	-2.708	-3.393
1NM1	DA187N	-0.88	0.015	-2.140	0.330	0.290	-0.204	-0.210	0.300	0.405	0.13
1NM1	DA187Y	-1.9	0.543	-2.680	0.250	-0.030	1.007	-0.690	1.200	2.177	0.409
1O6X	AA31G	-0.85	-0.466	-2.860	-0.130	-0.500	-0.430	-0.450	-0.400	-0.175	-0.274
1O6X	AA50G	-1.55	-1.055	-6.870	-1.320	-0.960	-0.519	-2.260	-1.700	-0.725	-1.303
1O6X	DA38A	0.18	-0.154	1.370	0.170	0.030	-0.056	-0.600	-0.000	0.013	-0.319
1O6X	EA14A	-0.35	-0.169	-1.270	-0.170	0.560	0.251	-0.430	0.600	-0.109	-0.157
1O6X	EA20G	-1.21	-0.611	-3.020	-1.220	-0.900	-1.144	-0.940	-0.400	-0.202	-0.666
1O6X	FA39L	-1.99	0.036	-8.000	-2.330	-0.180	-1.544	-0.990	-1.000	0.041	-0.407
1O6X	FA65A	-1.29	-0.473	-5.950	-1.770	0.800	-0.940	-1.780	-1.900	-2.546	-1.302
1O6X	HA51A	-0.7	0.159	-3.420	1.310	0.480	-1.048	-1.720	-0.300	0.106	-0.308
1O6X	IA15V	-0.47	-0.206	-3.310	-0.890	-0.790	-0.625	-1.410	-0.300	-0.907	-0.401
1O6X	IA23V	0.16	-0.320	-1.340	0.100	-0.730	-1.574	-1.110	-0.200	-0.357	-0.294
1O6X	IA71V	-1.41	-0.970	1.880	-0.160	-0.220	-0.994	-1.210	-0.700	-1.181	-0.654
1O6X	IA75A	-1.6	-1.709	-4.170	-1.490	-1.280	-0.898	-1.130	-1.600	-1.432	-1.837
1O6X	KA41A	-2.14	-0.340	-1.590	-0.110	-0.030	-0.585	-0.480	0.200	-0.335	-0.215
1O6X	LA26V	-1.14	-0.633	-7.240	-2.700	-0.990	-0.596	-1.490	-1.000	-0.496	-0.834
1O6X	NA58A	-0.24	0.395	-1.630	0.180	0.640	0.179	-0.970	0.100	-0.096	0.252
1O6X	QA60G	-0.45	-0.742	-1.840	-0.880	-0.460	0.027	-0.610	-0.600	0.162	-0.943
1O6X	VA12A	-1.45	-1.203	-7.850	0.070	-1.640	-1.663	-2.370	-2.800	-0.885	-1.913
1O6X	VA52A	-1.09	-1.286	-7.140	0.490	-1.310	-1.939	-2.460	-3.100	-1.747	-2.514
1O6X	VA64G	-0.8	-0.302	-2.880	-0.660	-1.840	-0.354	-0.780	-0.900	-0.326	-1.079
1O6X	YA73L	-2.94	-1.073	-2.830	-4.080	-0.680	-0.288	-1.320	-0.900	-0.725	-0.636
1R2Y	RA244E	-4.2	-1.721	-2.850	-2.590	-2.020	-0.077	-0.860	-1.500	0.101	-0.608
1XXN	NA181R	0.358	0.308	-3.200	-0.060	0.700	-0.302	-0.280	0.200	0.149	0.453
1XXN	NA32D	-0.86	-0.596	-1.250	-0.400	-0.190	-0.471	-0.150	-0.100	-0.014	-0.228
1XXN	NA54E	-0.645	-0.395	-2.670	0.220	0.240	-0.003	-1.090	-0.600	0.017	-0.281
1XXN	SA22E	0.239	0.039	0.300	0.900	0.560	-0.244	-0.240	-0.200	0.187	-0.196
1XXN	SA27E	-0.645	-0.275	-0.480	-0.020	0.480	0.226	-0.950	-0.600	0.160	-0.34
2ARF	HA1069Q	-0.717	-0.609	-5.590	-0.520	0.560	-0.366	-1.600	-1.600	0.241	-0.848
2C9Q	YA79F	-0.012	-0.881	0.800	-0.350	-0.400	-0.621	-0.960	-0.800	-0.005	-0.74
2C9Q	YA79W	-1.233	-1.775	-8.000	-0.710	-1.950	1.271	-1.040	-1.000	-0.319	-0.464
2H3F	EA12A	1.07	0.505	-1.940	-1.300	-1.180	-0.908	-0.810	-0.100	-0.029	-0.086
2HBB	AA22G	-0.32	-0.416	-2.610	-0.240	-0.770	0.175	-0.030	-0.600	-0.016	-0.568
2HBB	AA26G	-1.79	-1.087	-7.850	-2.040	-1.210	0.703	-1.340	-1.800	-1.173	-1.503
2HBB	AA36G	-1.55	-1.192	-7.610	-1.210	-1.150	-0.048	-0.460	-2.600	-1.251	-1.967
2HBB	AA39G	-1.59	-0.873	-7.080	-1.000	-1.110	-0.357	-0.920	-1.900	-1.505	-1.558
2HBB	AA42G	-0.33	-0.602	-1.800	-0.590	-0.720	-0.051	-1.040	-0.300	0.507	-0.298
2HBB	AA46G	-0.55	-0.703	-3.430	-0.650	-0.660	0.227	-1.510	-0.800	0.437	-0.457
2HBB	AA49G	-0.22	-0.590	-2.900	-1.130	-0.710	0.029	-0.910	-0.300	-0.005	-0.392
2HBB	DA23A	-0.03	0.287	-8.000	-5.700	-0.520	-0.019	-0.160	0.000	-0.057	0.06
2HBB	DA23N	-0.79	-0.062	-8.000	-6.530	0.070	0.428	-0.410	0.000	0.038	-0.158
2HBB	DA8A	-1.3	0.121	-8.000	-7.490	-0.820	-0.409	0.550	-0.300	0.073	-0.534
2HBB	DA8N	-0.38	0.073	-8.000	-7.100	0.200	-0.267	0.110	-0.000	0.029	-0.179
2HBB	EA17A	-1.69	0.132	-2.830	-0.570	-0.390	0.144	-0.540	-0.100	-0.427	-0.366
2HBB	EA17Q	-0.33	0.153	0.280	-0.630	-0.250	0.421	-0.280	0.100	-0.113	-0.164
2HBB	EA38A	-0.41	0.327	-0.930	-0.870	-0.400	-0.249	0.070	0.500	-0.162	0.256
2HBB	EA38Q	-0.68	0.047	-0.160	-0.580	0.050	0.507	0.110	0.500	-0.008	0.143
2HBB	EA48Q	0.07	0.156	-1.240	-0.030	-0.210	0.135	0.080	0.100	-0.072	-0.139
2HBB	FA31A	-2.84	-0.682	-8.000	-2.890	-2.770	-1.318	-1.600	-2.100	-2.870	-1.862
2HBB	FA5L	-1.15	-0.054	-5.300	-1.430	-1.060	-3.063	-1.640	1.400	-0.751	0.834
2HBB	GA24A	0.02	0.508	2.060	0.600	0.650	-0.026	0.410	-0.600	0.016	-0.702
2HBB	GA34A	-1.02	-0.946	-0.270	-2.150	0.280	-0.363	-1.620	0.100	0.174	-0.811
2HBB	IA18A	-2.05	-1.698	-6.100	-2.130	-1.910	-0.298	-1.200	-1.500	-1.687	-1.99
2HBB	IA18V	-0.07	-0.681	0.740	-0.580	-0.590	-0.109	-0.160	-0.200	-0.443	-0.274
2HBB	IA37A	-1.28	-1.511	-4.350	-1.920	-2.020	-0.750	-2.140	-1.900	-1.454	-1.898
2HBB	IA37V	0.09	-0.259	-0.390	-0.510	-0.650	-0.254	-0.520	-0.000	-0.499	0.107
2HBB	IA4V	-0.59	-0.179	-3.220	-1.350	-0.700	-1.480	-1.180	-0.900	-0.530	-0.865
2HBB	KA10E	0.13	-0.111	0.420	-0.710	0.370	-0.280	0.130	0.000	0.045	0.07
2HBB	KA10M	0.47	-0.317	-1.610	-0.550	0.430	0.140	-0.410	0.100	0.018	-0.139
2HBB	KA12A	0.61	0.539	-2.060	-1.270	-0.590	-0.647	-0.760	0.300	-0.479	0.198
2HBB	KA12G	0.03	0.075	-5.600	-1.840	-1.490	-1.146	-1.520	-0.400	-0.809	-0.706
2HBB	KA12M	1.8	1.031	-1.950	0.430	0.990	-0.104	-0.370	1.400	0.578	1.21
2HBB	KA14A	-0.73	-0.669	-0.280	-0.970	-0.170	0.320	-0.200	-0.100	-0.354	-0.167
2HBB	KA14G	-1.3	-0.753	-1.360	-1.200	-0.850	0.551	-0.490	-0.500	-0.631	-0.752
2HBB	KA14M	-0.34	-1.963	0.280	-0.820	0.560	0.272	0.170	0.400	-0.063	0.276
2HBB	KA15G	-1.74	-0.303	-3.680	-1.000	-1.040	-0.180	-0.510	-0.400	-0.292	-0.545
2HBB	KA15M	-0.44	-0.485	-2.920	-0.550	0.300	0.248	0.150	0.200	0.100	0.353
2HBB	KA7M	0.21	0.093	-2.100	-0.240	0.400	-0.283	0.130	0.500	0.057	-0.203
2HBB	LA30A	-2.76	-1.385	-8.000	-3.570	-3.120	-0.226	-2.570	-4.300	-2.219	-2.939
2HBB	LA35A	-1.21	-0.700	-6.050	-1.670	-1.960	-1.381	-2.220	-2.800	-1.500	-2.143
2HBB	LA44A	-1.73	-0.758	-4.640	-1.860	-1.750	-1.787	-2.090	-1.800	-2.034	-1.504
2HBB	LA47A	-0.84	-0.802	-4.930	-1.870	-1.760	-1.678	-2.770	-1.800	-1.257	-1.424
2HBB	LA6A	-3.1	-1.701	-4.990	-1.620	-1.980	-1.427	-1.660	-1.700	-1.024	-1.796
2HBB	MA1A	-1.46	-0.340	-4.040	-1.690	-1.240	-0.629	-1.600	-1.900	-1.453	-1.811
2HBB	TA40S	-0.8	0.244	-1.200	0.600	-0.610	0.297	-0.490	-0.800	-0.147	-0.519
2HBB	VA21A	-2.33	-1.426	-7.360	-2.530	-1.520	-0.657	-2.590	-3.100	-1.553	-2.538
2HBB	VA3A	-2.55	-1.404	-7.440	-3.290	-1.930	-1.253	-3.200	-3.700	-2.149	-2.804
2HBB	VA9A	-1.81	-1.255	-8.000	-2.650	-1.610	-1.365	-2.510	-2.500	-0.508	-1.98
2LTB	LA558P	-1.57	-1.773	-8.000	-5.780	-2.240	-0.891	-2.950	-2.200	-0.021	-2.334
2LTB	LA569R	-3.11	-1.773	-8.000	-1.710	-1.700	0.023	-1.600	-3.100	-0.175	-2.087
2LTB	MA619K	-3.34	-0.289	-2.520	0.240	-0.350	0.282	0.180	-0.700	-0.102	-0.801
2LTB	RA533Q	-1.1	-0.365	-2.540	-0.170	0.030	0.081	0.180	-0.100	-0.003	-0.262
2LTB	RA555Q	-0.36	-0.290	-1.020	-0.420	-1.130	-0.318	-0.320	-0.300	0.082	-0.33
2LTB	RA555W	1.79	0.835	1.900	-1.270	-1.620	0.098	-0.140	0.600	0.459	0.342
2M5S	DA302A	-4	-0.158	-0.240	-0.870	-0.030	-0.257	-0.630	0.300	0.063	0.383
2M5S	HA305A	-2	-0.139	-2.460	0.350	-0.400	-0.637	-1.920	0.100	-0.296	0.143
2N7Z	PA88A	-0.6	-0.265	-1.790	-3.340	-1.450	-0.715	-2.190	-1.500	-0.829	-0.157
2NTE	IA738V	-2	-0.321	-3.020	-1.280	-0.970	-0.997	-1.170	-0.300	-1.255	-0.244
2NTE	RA658C	-2.3	-0.884	-3.050	-2.220	0.400	-0.219	-1.470	-0.600	-0.298	-0.207
2PTL	AA22G	-2.43	-1.269	-7.210	-0.840	-1.060	-0.324	-1.580	-1.800	-0.452	-1.638
2PTL	AA27P	0.1	0.234	-4.850	0.080	0.190	0.039	0.060	-0.600	0.621	-0.669
2PTL	AA27V	-0.83	-0.537	-1.300	-1.580	0.780	0.640	-0.410	-0.000	0.959	-0.032
2PTL	AA34G	-2.17	-0.443	-3.690	0.240	-0.370	-0.496	-1.640	-1.700	-0.705	-1.339
2PTL	AA34V	1.47	1.659	-6.100	-1.990	0.110	1.315	-0.050	0.300	0.698	-0.451
2PTL	AA43G	-2.54	-0.794	-7.140	0.390	-0.780	-0.882	-1.500	-1.900	-0.643	-1.435
2PTL	AA47G	-3.1	-1.300	-6.630	-1.340	-0.730	-0.191	-0.910	-2.200	-0.392	-1.589
2PTL	AA49G	-1.32	-0.712	-2.880	-0.500	-0.700	-0.173	-1.140	-0.800	0.010	-1.024
2PTL	AA51G	-3.12	-1.330	-7.550	0.230	-0.620	-0.446	-0.410	-2.000	-0.808	-1.588
2PTL	AA66G	-0.49	-0.596	-0.800	-0.050	-0.660	0.450	-0.550	-0.700	-0.505	-0.651
2PTL	DA52A	-1.21	0.727	-0.370	1.090	0.090	-0.174	0.520	-0.100	0.026	-0.497
2PTL	DA52G	-2.14	-0.406	-3.910	0.220	-0.590	-0.294	-0.470	-0.600	0.026	-0.799
2PTL	DA64A	-0.2	0.039	-2.630	-0.610	-0.020	0.408	0.220	-0.100	-0.057	-0.342
2PTL	EA35A	-0.59	0.320	-1.360	-0.050	-0.150	0.039	0.190	-0.300	-0.554	-0.715
2PTL	EA46G	-1.19	-0.529	-4.500	-1.110	-1.180	-0.797	-1.450	-0.900	-0.184	-1.164
2PTL	EA46I	-1.08	0.672	-0.160	-0.030	1.100	0.133	0.020	0.100	0.090	-0.553
2PTL	EA60A	-0.23	-0.329	6.010	0.930	-0.220	-0.710	-0.050	-0.500	0.000	-0.556
2PTL	FA26A	-3.12	-1.258	-8.000	-2.980	-3.400	-2.540	-2.810	-3.100	-1.369	-1.995
2PTL	FA26L	-0.68	-0.542	-5.020	-1.740	-1.480	-1.108	-1.360	-1.100	-0.075	-0.554
2PTL	FA36A	-4.15	-0.125	-8.000	-0.050	-2.900	-2.222	-3.610	-3.700	-1.298	-3.469
2PTL	FA36L	-3.12	-0.348	-8.000	0.400	-1.100	-1.895	-1.640	-1.500	-0.393	-1.243
2PTL	FA40G	-3.08	0.423	-7.490	3.660	-1.000	-0.170	-1.450	-2.600	-0.824	-2.806
2PTL	FA40L	-0.38	-0.599	-1.900	2.690	1.320	0.409	-0.700	-0.800	0.052	-0.608
2PTL	FA76L	-3.34	-0.614	-8.000	-1.320	-2.790	-1.137	-1.490	-1.100	-0.442	-0.569
2PTL	FA76V	-3.73	-0.238	-8.000	-2.910	-3.710	-1.667	-1.630	-1.800	-1.246	-0.967
2PTL	GA29A	-1.52	-0.940	-3.800	-3.280	0.060	-1.062	-0.780	-0.200	0.119	-0.63
2PTL	GA29V	-2.53	-1.450	-8.000	-4.950	0.470	-0.834	-1.240	-0.300	0.798	-1.144
2PTL	GA38A	-2.08	-0.594	-8.000	-3.230	-0.250	-0.741	-2.010	-0.100	-0.195	-0.593
2PTL	GA59A	-2.23	-0.384	-3.330	-3.300	0.190	-0.614	-1.020	-0.100	-0.023	-0.541
2PTL	GA69A	-2.04	-0.755	-2.520	-3.630	0.150	-1.684	-1.560	-0.200	0.037	-0.567
2PTL	IA20A	-4.9	-1.257	-8.000	1.150	-1.620	-2.134	-3.500	-3.200	-2.656	-3.205
2PTL	IA20V	-0.56	0.210	-0.620	-0.870	-0.400	0.442	-1.580	-1.000	-0.096	-0.929
2PTL	IA25A	-1.37	-0.773	-5.670	-0.640	-1.400	-0.392	-1.480	-2.500	-1.871	-2.211
2PTL	IA25V	-0.47	-0.164	-1.340	-0.740	-0.390	0.158	-0.630	-0.900	-0.463	-0.986
2PTL	IA74A	-4.72	-3.102	-8.000	2.820	-2.030	-3.575	-2.890	-3.000	-2.155	-2.83
2PTL	IA74V	-1.69	-0.103	-3.300	1.900	-0.830	-1.924	-1.010	-1.100	-1.054	-0.817
2PTL	KA21A	-0.92	-0.031	-0.920	0.110	0.090	-0.242	-0.650	0.000	-0.787	-0.294
2PTL	KA37A	-0.88	0.456	-0.670	-0.120	-0.210	-0.513	-0.240	-0.400	-0.248	-0.229
2PTL	KA42G	0.16	-0.301	-4.290	-0.380	-0.350	-0.377	-1.070	-0.700	-0.209	-1.011
2PTL	KA55A	0.58	0.274	-2.330	-0.310	-0.040	-0.344	-0.130	0.500	-0.311	0.287
2PTL	KA56A	0.35	-0.008	0.060	-0.570	-0.340	0.380	0.520	-0.100	-0.221	-0.271
2PTL	KA68A	-0.09	-0.035	-1.270	-0.040	-0.150	-0.086	-0.190	-0.000	-0.567	-0.159
2PTL	KA75A	-0.45	0.084	-4.610	-1.340	0.000	-0.863	-0.580	-0.300	-1.298	-0.305
2PTL	LA24A	-3.12	-0.924	-8.000	-1.510	-2.370	-2.052	-2.970	-3.100	-2.453	-2.426
2PTL	LA54A	-2.44	-0.642	-2.670	-2.140	-2.140	-1.369	-1.510	-2.500	-1.084	-2.478
2PTL	LA72A	-3.77	-0.583	-8.000	-2.330	-1.920	-2.493	-2.640	-2.300	-2.271	-2.206
2PTL	NA23A	-1.87	-0.217	-2.580	2.290	0.180	-0.076	-1.090	-0.300	-0.257	-0.741
2PTL	NA28A	-1.78	-0.319	-4.220	-0.190	-0.760	-0.084	-0.250	-0.400	0.023	-0.383
2PTL	NA58A	-0.24	0.083	-1.020	0.520	-0.930	-0.666	-0.500	-1.000	-0.034	-0.893
2PTL	NA73A	-1.73	-0.008	-2.530	-0.980	0.080	0.505	-1.160	-0.400	-0.162	-0.14
2PTL	SA30A	-0.3	0.164	1.700	-0.510	-0.080	1.237	-0.420	-0.200	-0.009	-0.114
2PTL	SA45A	0.41	0.529	0.610	0.360	-0.330	-0.256	0.370	0.200	0.018	0.348
2PTL	SA45G	-0.82	-0.352	-2.460	-0.050	-0.890	-0.126	-0.800	-0.700	-0.061	-0.52
2PTL	TA19A	-1.63	0.227	-3.700	-0.210	-0.440	-0.721	-0.460	-0.300	-0.392	-0.992
2PTL	TA31A	-1.17	0.185	-1.600	1.110	-0.400	-0.192	-0.270	-0.500	-0.537	-0.814
2PTL	TA33A	-1.11	-0.150	-0.600	1.040	-0.770	-1.068	-0.780	-0.300	-0.419	-0.963
2PTL	TA39A	-1.25	-0.275	-3.090	0.640	-0.260	-0.975	-0.200	-0.500	-0.082	-0.724
2PTL	TA44A	-1.09	0.857	-1.210	2.360	-0.210	1.412	-0.950	-1.100	-0.412	-0.827
2PTL	TA53G	-0.17	-0.229	-1.840	0.100	-0.980	-0.280	-0.370	-0.400	-0.035	-0.828
2PTL	TA62A	-0.97	-0.004	-0.690	-0.360	-0.420	-0.355	-0.360	-0.500	-0.207	-0.931
2PTL	TA71A	-1.83	-0.257	-4.830	0.750	-0.240	-0.245	-1.280	-0.900	-0.491	-1.019
2PTL	VA18A	-1.22	-0.907	-1.980	2.040	-1.170	-0.978	-1.910	-2.200	-0.744	-1.585
2PTL	VA63A	-0.92	-1.977	-7.500	-0.250	-1.340	-0.740	-0.870	-0.900	-0.362	-1.048
2PTL	VA65A	-1.14	-0.672	-4.340	1.130	-0.730	-0.226	-0.480	-0.700	-0.545	-1.198
2PTL	YA48A	-2.82	-0.198	-7.450	-0.580	-0.740	-1.508	-0.460	-1.600	-1.164	-2.133
2PTL	YA50A	-2.46	-1.040	-7.160	-0.280	-1.260	-1.686	-0.670	-2.400	-0.809	-2.347
2PTL	YA70A	-1.66	0.165	-3.600	5.670	-0.330	-1.965	-2.860	-2.700	-2.379	-3.01
2PTL	YA70L	0.43	-0.078	-0.010	4.550	0.800	0.403	-1.440	-0.900	-0.351	-1.257
2WQG	DA15A	0.3	0.642	-1.990	0.260	0.160	-0.171	0.090	0.400	0.052	0.267
2WQG	DA38A	0.18	0.584	2.600	1.510	0.170	0.310	-0.620	0.700	0.042	0.37
2WQG	DA39A	-2.2	0.706	-1.140	0.550	0.060	-0.916	0.750	-0.100	0.239	0.05
2WQG	DA39N	-2.6	0.297	-1.940	-0.470	0.290	0.563	-0.000	0.100	0.135	-0.11
2WQG	EA40Q	-0.1	0.171	-3.540	-0.040	-0.040	-0.656	0.200	0.200	0.051	0.061
2WQG	EA41G	-0.4	-0.203	-1.990	0.710	-0.820	-1.071	-0.520	-0.400	-0.326	-0.488
2WQG	IA36A	-0.9	-0.081	-5.140	0.470	-1.550	-0.988	-1.520	-1.300	-0.983	-1.097
2WQG	IA36V	-0.3	-0.098	-0.530	-0.270	-0.550	-0.026	-0.730	-0.200	-0.284	-0.336
2WQG	KA14A	-0.4	0.607	-1.900	-0.460	-0.510	-0.399	-0.310	-0.400	-1.310	-0.231
2WQG	KA14G	-1.9	-0.734	-6.550	-1.360	-1.590	-1.729	-1.390	-1.100	-2.147	-1.048
2WQG	KA19A	-0.3	0.412	-3.780	-0.470	-0.210	-0.424	-0.090	0.100	-0.547	-0.15
2WQG	KA28A	-0.6	0.256	-3.370	-0.450	-0.800	-0.648	-0.260	-0.500	-0.471	-0.241
2WQG	LA13A	-0.5	-0.489	-8.000	0.900	-2.420	-0.579	-2.560	-4.200	-1.909	-3.317
2WQG	LA16A	-1.3	-0.318	-3.020	-1.020	-1.320	-1.482	-2.030	-1.700	-2.118	-1.686
2WQG	LA8A	-2	-0.725	-4.320	-0.590	-1.880	-0.544	-1.140	-1.700	-1.990	-1.697
2WQG	QA12A	-0.6	0.259	-4.090	0.030	0.120	0.166	-0.040	-0.300	-0.321	-0.262
2WQG	QA12G	-2	-0.623	-8.000	-1.000	-0.670	-0.619	-1.270	-0.900	-0.308	-1.091
2WQG	QA33A	0.1	0.036	0.260	-0.360	0.190	-0.070	-0.310	0.100	-0.036	0.144
2WQG	RA34A	-0.8	0.233	0.120	-0.320	-0.630	-1.864	-1.700	-1.000	-0.240	-1.348
2WQG	SA23A	-0.6	-0.295	-1.890	0.490	0.110	-0.326	-0.300	0.100	0.021	0.113
2WQG	SA6A	0.1	-0.008	-1.730	0.450	-0.070	-0.105	-0.170	0.100	-0.040	-0.143
2WQG	SA6G	-0.2	-0.151	-4.030	-0.060	-0.870	-0.269	-0.390	-0.300	-0.212	-0.465
2WQG	TA9S	0.1	0.187	-0.060	-0.270	-0.360	0.066	-0.920	-0.800	-0.163	-0.584
2WQG	VA10A	-0.1	0.246	1.010	0.660	-1.170	-1.033	-0.600	-1.500	-0.589	-2.125
2WQG	VA10G	-0.7	-0.559	-2.130	-0.280	-2.030	-1.269	-1.320	-2.500	-0.276	-3.532
2WQG	VA11A	0.4	0.156	-0.580	0.270	-0.510	0.283	0.120	-0.400	-0.766	-0.492
2WQG	VA11G	0.1	-0.529	-2.550	-0.480	-1.190	0.026	-0.730	-1.100	-0.586	-1.466
2WQG	VA24A	-0.5	-0.803	-3.800	0.630	-1.180	-0.680	-1.070	-1.300	-0.652	-1.164
2WQG	YA5F	-2.4	0.390	-2.680	-0.080	-0.610	-0.685	-0.840	-0.300	-0.139	0.079
2ZTA	EA11Q	-0.74	0.174	-0.940	0.250	0.010	-0.426	-0.010	0.200	0.010	-0.193
2ZTA	EA20Q	0.2	0.228	-1.790	-0.210	-0.390	-0.887	0.080	0.300	0.038	-0.12
2ZTA	EA22Q	-1.83	0.321	-0.610	0.600	-0.340	-0.238	-0.520	0.200	-0.040	-0.178
2ZTA	KA15A	-0.41	0.698	-1.100	-0.470	-0.010	-0.516	-0.110	-0.200	-0.602	-0.223
2ZTA	KA27A	-0.91	0.394	-1.910	-1.030	-1.060	-0.179	-0.100	-0.100	-0.566	-0.305
2ZTA	KA28A	-0.06	0.213	0.060	-0.360	-0.040	0.120	0.270	0.400	-0.591	0.05
2ZTA	KA8A	-0.39	0.694	-0.100	-1.140	-0.270	-0.423	-0.410	-0.900	-0.606	-0.289
2ZTA	RA25A	-1.66	0.110	-2.710	-1.640	-0.350	-0.236	-0.190	-0.700	-0.733	-0.77
3BN0	IA20V	-1.506	-0.659	-3.110	-1.200	-0.740	-1.023	-1.360	-0.800	-0.663	-0.902
3C2I	DA156E	-0.88	-0.135	-6.970	-1.580	-1.240	0.329	-1.690	-0.100	-0.080	-0.125
3C2I	FA155S	-0.43	-2.100	-8.000	-5.450	-4.050	-0.277	-3.680	-5.600	-1.821	-2.875
3C2I	LA100V	-1.11	-0.500	-6.580	-2.630	-0.960	-1.476	-1.720	-1.100	-0.477	-0.743
3C2I	PA152R	-1.46	-0.857	-8.000	-2.470	0.210	0.962	-0.850	0.800	-1.350	0.345
3C2I	RA106Q	-0.12	-0.658	-5.040	-7.140	-3.410	-1.303	-1.530	-1.100	-0.559	-0.639
3C2I	RA106W	-0.04	0.482	0.290	-8.000	-2.410	1.279	0.410	0.300	0.941	-0.371
3C2I	RA111G	0.43	-0.572	-8.000	-2.370	-2.180	-1.016	-1.770	-1.500	-0.083	-1.728
3C2I	RA133C	-0.37	-1.249	-4.060	-0.410	-0.130	-0.214	-0.990	-0.700	0.101	-0.713
3C2I	RA133H	-0.24	-0.497	-2.960	-0.490	-1.460	-0.223	-0.300	-0.200	-0.340	-0.737
3C2I	SA134C	-1.05	-0.629	-1.350	-0.620	0.420	0.056	-0.630	-0.400	0.040	-0.373
3C2I	TA158A	-0.47	-0.026	-1.860	-1.400	-0.410	0.055	-0.920	-0.300	-0.229	-0.27
3C2I	TA158M	-0.25	-1.893	-5.620	-1.640	0.420	0.296	-0.690	0.200	0.182	0.157
3D3B	DA118A	-0.65	-0.538	-3.750	-2.200	0.010	-0.021	-0.730	-0.100	0.029	-0.203
3D3B	DA118E	-0.6	-0.063	-1.150	-1.710	0.390	-0.194	-0.680	0.100	-0.037	0.128
3D3B	DA118K	-1.6	-0.327	-4.230	-1.420	0.510	0.047	-1.000	-0.000	-0.036	0.069
3D3B	DA118N	-1.34	-0.220	-0.800	-0.340	0.330	-0.161	0.180	0.100	-0.064	-0.147
3D3B	DA118R	-1.41	-0.438	-5.390	-1.440	0.940	0.086	-0.760	0.500	-0.015	0.266
3DV0	AI131G	-1.7	-0.693	-6.950	-1.570	-0.930	-0.580	-1.510	-1.600	-1.248	-1.297
3DV0	AI139G	-2.3	-1.281	-6.680	-1.880	-0.970	-0.929	-1.820	-2.100	-1.151	-1.847
3DV0	AI165G	-0.9	-0.749	-2.960	0.010	-0.680	-0.254	-0.920	-0.700	-0.279	-0.74
3DV0	AI168G	-0.3	-0.467	-2.540	-0.130	-0.710	-0.102	-0.600	-0.200	0.053	-0.364
3DV0	DI145A	-2.1	-0.252	-8.000	-1.510	-0.820	0.304	-1.010	-0.200	0.210	-0.289
3DV0	DI145N	-0.9	0.156	-5.150	-1.270	-0.060	0.343	-0.260	-0.000	-0.058	-0.196
3DV0	DI162N	-2	-0.281	-3.840	-1.120	-1.320	0.230	-0.670	-0.400	0.010	-0.316
3DV0	DI164A	-2.3	0.472	-1.640	-0.690	0.130	-0.659	-0.290	0.400	0.188	-0.111
3DV0	DI164G	-3.7	-0.298	-4.950	-1.150	-0.550	-0.197	-0.760	-0.400	0.295	-0.509
3DV0	DI164N	-1.9	0.030	0.410	-0.230	0.590	0.604	-0.360	0.200	0.135	-0.071
3DV0	EI141A	-0.7	0.242	-0.500	-0.240	-0.150	-0.704	0.060	-0.200	0.174	-0.542
3DV0	EI141Q	-0.4	0.123	-0.780	0.270	0.080	-0.458	0.080	0.100	0.068	-0.159
3DV0	II146A	-2.7	-1.005	-7.140	-1.470	-1.670	-2.900	-2.120	-2.000	-2.528	-2.445
3DV0	II146V	-1.2	-0.239	-3.250	-1.380	-0.610	-1.311	-1.190	-0.400	-0.957	-0.399
3DV0	II163V	-0.5	-0.267	-1.010	-0.830	-0.690	-1.573	-0.990	-0.000	-0.612	0.198
3DV0	LI159A	-2	-0.290	-4.110	-0.980	-1.400	-1.004	-1.640	-1.000	-0.364	-1.053
3DV0	LI159G	-1.9	-0.514	-7.610	-1.160	-2.120	-1.367	-1.490	-1.700	-0.622	-1.851
3DV0	LI159V	-0.6	-0.158	-2.570	-0.990	-0.440	-0.863	-0.430	-0.100	0.232	-0.153
3DV0	LI167A	-1.2	-0.584	-5.690	-1.910	-1.740	-0.416	-0.930	-0.900	-0.901	-1.034
3DV0	LI167V	-0.2	-0.146	-3.280	-1.330	-0.540	-0.445	-0.420	-0.100	-0.163	-0.148
3DV0	VI135A	-1.5	-0.585	-2.670	-1.810	-1.610	0.425	-1.980	-1.300	-0.616	-1.595
3DV0	VI144A	-2	-1.530	-8.000	-1.860	-1.860	-1.883	-1.640	-2.500	-0.340	-1.925
3DV0	VI149A	-2.8	-0.834	-8.000	-2.570	-1.820	-1.758	-1.830	-2.500	-1.353	-1.568
3DV0	VI149G	-4.1	-2.057	-8.000	-4.090	-2.870	-2.167	-1.940	-3.900	-1.654	-3.525
3DV0	VI158A	-3.2	-1.439	-5.590	-1.600	-1.390	-0.768	-2.190	-2.600	-1.337	-1.713
3DV0	YI138F	-2	-0.327	-2.770	-0.580	0.010	-0.094	-0.530	-0.000	0.019	0.252
3L15	YB442H	-3.23	-2.660	0.000	-3.290	-2.540	-0.766	-1.560	-2.300	-1.207	-1.396
3MON	RB39G	1.194	-1.196	-3.140	-0.970	-1.660	-0.150	-0.350	-0.700	-0.150	-0.929
3MON	WB3C	-2.866	-1.207	-4.910	-1.390	-1.300	-0.188	-2.510	-1.600	-0.158	-1.065
3S4M	DA122Y	-1.3	0.078	-5.920	0.250	1.490	-0.303	-0.840	0.500	0.836	-0.137
3S4M	GA130V	-2.5	-1.175	-8.000	-5.180	-0.750	0.630	-2.950	0.200	0.048	-1.624
3S4M	IA154F	0.096	-0.693	-7.920	-6.960	-0.390	-0.581	-0.970	-1.300	0.940	-1.553
3S4M	WA155R	-0.693	-0.183	-7.590	-1.750	-1.650	0.194	-1.220	-4.400	-0.507	-2.567
4BUQ	YA137A	0.89	-0.444	-5.370	-2.080	-0.980	-0.911	-0.630	-1.000	-0.609	-0.575
4BUQ	YA48A	-1.435	-0.922	-4.780	-1.410	-1.330	-0.745	-0.540	-0.900	-1.013	-0.411
4HE7	AA19D	-0.24	-0.024	4.530	0.000	0.000	-0.287	-0.180	-0.300	0.043	-0.249
4HE7	AA19G	0.06	-0.249	-2.200	-0.040	-0.710	-0.133	-0.830	-0.400	0.106	-0.728
4HE7	AA19K	-0.46	-0.063	0.590	0.040	0.180	-0.119	-0.460	-0.300	0.657	-0.346
5JXB	DA329G	-1.44	-0.426	-4.720	-0.850	-0.530	0.694	-0.050	-0.300	0.094	-0.134
5JXB	DA329P	-1.44	-0.930	-8.000	-0.970	0.420	0.390	-0.060	-0.200	-0.137	0.134
5OAQ	YA429H	-2.99	-2.512	-8.000	-3.640	-4.120	-0.411	-2.460	-2.400	-0.230	-1.356
