# Supplementary material for: Predicting protein stability changes upon mutation using a simple orientational potential
Source: Bioinformatics. 2023 Jan 11;39(1):btad011. doi: 10.1093/bioinformatics/btad011 (PMC9850275; doi:10.1093/bioinformatics/btad011)
Supplement: btad011_Supplementary_Data [file btad011_supplementary_data.zip › Ssym.xlsx]

## Sheet: out
PDB	MUT_D	ddG_D	PDB	MUT_R	ddG_R	KORPMD	KORPMR	CartddgD	CartddgR	FoldXD	FoldXR	EvoD	EvoR	Dyna2D	Dyna2R	PopMsD	PopMsR	DDGunD	DDGunR	TNetD	TNetR	ACDCNND	ACDCNNR
1AMQ	CA191Y	-2.3	1QIR	YA191C	2.300	-2.564	1.253	-7.8	-6.020	-1.89	-0.560	-3.15	-0.850	-1.226	-1.243	-0.15	-0.010	1.3	-1.062	0.39	-0.590	0.255	-0.716
1AMQ	CA191F	-1.6	1QIS	FA191C	1.600	-2.007	1.798	-8	-2.740	-3.68	-2.700	-0.43	-0.160	-1.341	-2.070	-0.01	0.050	0.9	-0.669	0.31	-0.310	0.155	-0.179
1AMQ	CA191W	-3.9	1QIT	WA191C	3.900	-1.784	1.342	-8	-3.670	-5.74	-1.250	0.24	-0.480	-1.752	-1.751	0.04	-0.120	1	-0.679	0.4	-0.590	0.175	-0.234
1AMQ	CA191S	-1.9	5EAA	SA191C	1.900	-1.58	0.646	-4.22	2.980	-0.2	0.050	-1.18	0.920	-2.18	-1.601	-0.33	0.230	-0.5	0.165	-0.1	0.120	-0.31	0.15
1BNI	SA91A	-1.8	1BAN	AA91S	1.800	-0.31	0.279	0	-2.870	-2.56	-0.610	-0.83	0.310	-0.666	-0.269	-0.93	0.700	0.163	-0.166	0.08	-0.120	0.032	-0.037
1BNI	YA78F	-1.1	1BAO	FA78Y	1.100	-0.915	0.920	-1.35	-1.810	-0.43	0.310	-0.5	-0.660	-0.773	-0.375	1.11	-0.600	-0.61	0.598	0.23	-0.000	-0.561	0.536
1BNI	TA26A	-1.7	1BNS	AA26T	1.700	-0.266	0.431	-3.29	1.510	1.18	-0.980	-0.57	0.300	-0.476	-0.768	-1.22	1.090	-0.322	0.347	-0.12	-0.080	-0.606	0.537
1BNI	FA7L	-4.1	1BRG	LA7F	4.100	-0.457	0.337	-8	-0.300	-0.82	0.240	-0.54	-0.390	-2.08	-1.008	-0.15	-0.140	-0.135	0.059	-0.72	0.230	-0.032	-0.151
1BNI	LA14A	-4.5	1BRH	AA14L	4.500	-0.758	1.119	-8	4.770	-3.19	2.080	-2.93	2.310	-2.358	1.022	-1.27	1.680	-1.081	0.851	-1.98	2.100	-1.032	0.726
1BNI	IA76A	-1.7	1BRI	AA76I	1.700	-1.141	1.350	-8	-0.270	-3.03	-1.470	-2.85	1.150	-2.909	-0.496	-0.5	0.870	-2.281	2.244	-1.09	1.000	-1.963	1.951
1BNI	IA88A	-4	1BRJ	AA88I	4.000	-1.669	1.547	-8	5.600	-3.46	1.420	-2.52	2.400	-3.473	1.232	-2.42	1.930	-3.565	3.348	-2.22	2.890	-3.259	2.966
1BNI	IA96A	-3.2	1BRK	AA96I	3.200	-1.938	1.974	-7.68	1.890	-4.28	0.930	-2.39	1.980	-3.513	0.122	-1.04	1.050	-2.046	1.962	-1.87	1.820	-1.78	1.698
1BNI	IA51V	-1.1	1BSA	VA51I	1.100	-0.664	0.459	-2.27	1.430	-1.33	0.600	-0.61	1.030	-1.243	-0.969	-0.37	0.530	-0.558	0.552	-0.28	0.310	-0.488	0.483
1BNI	IA76V	-1	1BSB	VA76I	1.000	-0.61	0.409	0.25	-3.660	-0.36	-0.780	-0.95	0.870	-1.247	-0.595	0.21	-0.150	0.27	-0.279	-1.35	1.420	0.211	-0.214
1BNI	IA88V	-1.6	1BSC	VA88I	1.600	0.134	0.235	-2.55	-0.180	-0.79	-0.030	-0.84	0.840	-1.164	-0.911	0.2	-0.240	-1.028	1.025	-0.87	1.170	-1.038	1.037
1BNI	IA96V	-0.9	1BSD	VA96I	0.900	-0.073	0.129	-3.02	1.260	-0.88	1.080	-0.77	0.740	-1.283	-0.728	0.12	-0.170	-0.367	0.363	-0.41	0.380	-0.268	0.293
1BNI	LA89V	-0.5	1BSE	VA89L	0.500	0.772	-0.616	-1.85	-2.690	-0.47	-0.600	-0.65	0.890	-1.917	-0.872	0.19	-0.410	0.657	-0.653	-0.15	0.230	0.201	-0.2
1CEY	DA12A	2.5	1E6K	AA12D	-2.500	-0.143	0.101	0.54	-8.000	0.92	-8.000	0.66	-0.580	-0.013	-1.131	0.56	-0.360	0.732	-0.384	0.32	-0.440	0.347	-0.124
1CEY	DA13A	2.7	1E6L	AA13D	-2.700	-0.248	0.493	1.44	-5.620	1.48	-1.150	0.91	-0.080	-0.051	-1.200	-0.27	0.140	0.053	-0.062	0.75	-0.180	0.027	0.004
1CEY	DA57A	3.3	1E6M	AA57D	-3.300	-0.098	0.501	-6.69	-6.800	1.32	-3.230	0.11	0.350	0.302	-1.325	0.48	-1.020	0.445	-0.435	0.29	-0.520	-0.141	0.128
1EY0	SA59A	0.5	1EY4	AA59S	-0.500	0.538	-0.409	3.07	-3.170	0.3	-0.330	0.05	-0.110	0.325	-0.751	0.49	-0.610	0.093	-0.065	-0.26	-0.030	0.144	-0.138
1EY0	TA33V	0.4	1EY5	VA33T	-0.400	1.172	-1.110	3	-3.280	0.21	-0.980	0.85	-0.910	-0.387	-1.440	-0.11	0.190	0.405	-0.427	0.35	-0.360	-0.294	0.281
1EY0	TA41I	0.7	1EY6	IA41T	-0.700	0.974	-0.775	-2.13	-6.880	-1.16	1.250	0.71	-1.530	0.674	-2.479	0.34	-0.450	0.282	-0.327	0.39	-0.160	0.982	-0.99
1EY0	SA128A	0.7	1EY7	AA128S	-0.700	0.677	-0.586	1.02	-5.850	0.55	-0.830	-0.53	0.030	-0.226	-1.256	0.33	0.200	0.636	-0.635	0.17	-0.110	0.466	-0.458
1EY0	KA116G	1	1KAB	GA116K	-1.000	-0.166	-0.409	-3.12	-8.000	-0.8	-2.370	-0.9	0.970	-0.186	-0.279	0.3	-2.120	-0.07	0.140	0.12	-0.630	-0.442	0.437
1EY0	PA117G	0.9	1SYC	GA117P	-0.900	-1.086	-0.714	-5.37	-8.000	-1.34	-5.490	-1.47	-0.060	-1.146	0.086	-1.21	-2.450	-0.347	0.327	-1.13	1.220	-0.313	0.313
1EY0	PA117T	1.1	1SYE	TA117P	-1.100	-1.053	-0.284	-4.37	-8.000	-2.81	1.750	-0.31	1.120	0.039	0.007	-1.61	-0.390	0.095	-0.093	-0.05	-0.050	-0.058	0.041
1EY0	PA117A	0.8	1SYG	AA117P	-0.800	-0.748	0.507	-3.66	-8.000	-2.67	-2.560	-0.64	0.500	-0.332	0.203	-1.99	-1.060	-0.028	0.023	-1.45	1.130	-0.171	0.171
1EY0	TA22C	-0.9	2EXZ	CA22T	0.900	-0.782	0.811	0.22	-2.660	-1.14	0.390	0.46	-0.730	-0.741	-0.314	-0.49	0.210	-0.863	0.862	0	-0.360	-0.536	0.536
1EY0	TA22V	-0.9	2EY1	VA22T	0.900	0.684	-0.824	4.04	-2.730	-0.32	-1.190	0.61	-0.910	-0.341	-1.697	-0.62	0.600	-0.105	0.090	0.91	-0.540	-0.624	0.623
1EY0	TA41C	0.6	2EY2	CA41T	-0.600	0.223	-0.344	-4.11	-0.610	1.11	-1.750	0.12	-0.780	-0.646	-0.242	0.72	-1.220	-0.201	0.173	0.36	-0.020	0.139	-0.215
1EY0	TA41S	-1.1	2EY5	SA41T	1.100	-0.139	0.169	-4.02	2.930	-0.04	0.530	-1.24	-0.140	-0.433	-0.619	0.17	-0.230	-0.532	0.545	-0.02	0.410	-0.416	0.432
1EY0	TA41V	0.8	2EY6	VA41T	-0.800	0.678	-0.888	2.37	-6.600	1.98	-2.560	0.53	-1.070	0.085	-1.783	0.42	-0.560	0.311	-0.370	-0.11	0.030	0.663	-0.707
1EY0	TA44V	0.1	2EYF	VA44T	-0.100	0.092	-0.457	-1.25	-0.540	-0.09	-1.660	0.68	-0.360	-0.134	-0.984	0.27	-0.170	0.211	-0.161	0.02	0.030	0.301	-0.264
1EY0	TA62S	-2.1	2EYH	SA62T	2.100	-0.201	0.331	-4.37	4.630	-1.56	1.470	-0.07	0.430	-1.895	-0.498	-0.44	0.470	-0.942	0.835	-1.59	1.270	-0.79	0.657
1EY0	TA62V	-0.2	2EYJ	VA62T	0.200	1.615	-1.194	1.03	-5.590	-0.42	-2.330	0.33	-0.680	-0.286	-2.356	1.76	-1.630	1.526	-1.590	0.49	-0.170	1.23	-1.426
1EY0	TA82S	-0.7	2EYL	SA82T	0.700	-0.273	0.249	-0.86	1.390	-0.13	0.230	-0.45	0.490	-0.324	-0.313	-0.07	0.100	-0.208	0.186	-0.35	0.310	-0.329	0.308
1EY0	TA120C	-1.7	2EYM	CA120T	1.700	-0.325	0.079	-2.49	2.520	-1.27	0.270	1.47	-0.700	-0.717	-1.035	0.05	0.030	-0.193	0.209	-0.12	0.060	-0.182	0.182
1EY0	TA120S	-0.6	2EYO	SA120T	0.600	0.023	-0.005	-2.11	1.980	-0.58	0.160	0.56	0.280	-0.822	-0.530	0.23	-0.200	-0.147	0.131	-0.09	0.070	-0.207	0.209
1EY0	TA120V	-1.8	2EYP	VA120T	1.800	-0.197	0.093	-0.16	0.840	-0.03	-1.240	1.39	0.130	-0.196	-1.494	0.22	0.020	0.095	-0.101	0.22	-0.230	-0.205	0.203
1EY0	IA92V	-0.4	2F0D	VA92I	0.400	-0.602	0.343	-2.46	0.150	-1.01	0.970	-0.77	0.650	-1.247	-0.885	-0.37	0.300	0.037	-0.039	-0.07	0.360	0.134	-0.135
1EY0	VA23L	-0.1	2F0E	LA23V	0.100	-0.882	0.916	0.57	-5.290	1.04	-1.230	0.84	-0.520	-0.715	-2.000	-0.73	0.260	0.251	-0.271	1.41	-1.550	0.24	-0.267
1EY0	LA25I	-1.7	2F0F	IA25L	1.700	0.448	-0.534	-5.19	-1.820	-3.47	0.760	-0.2	0.250	-0.975	-1.127	0.39	-0.390	0.185	-0.188	-0.15	0.090	0.168	-0.169
1EY0	VA66I	-1	2F0G	IA66V	1.000	0.487	-0.432	-0.86	-3.080	0.04	-1.300	0.51	-0.310	-0.33	-1.091	0.4	-0.270	0.22	-0.217	-0.03	0.270	0.277	-0.302
1EY0	VA66L	-0.3	2F0H	LA66V	0.300	0.433	-0.279	3.53	-8.000	1.88	-3.450	0.83	-1.020	-0.409	-2.184	0.83	-1.170	0.441	-0.463	0.52	-0.240	0.368	-0.379
1EY0	IA72L	-0.2	2F0I	LA72I	0.200	-0.499	0.601	-2.7	-0.300	0.48	-0.520	0.19	-0.120	-0.736	-0.657	-0.82	0.640	-0.522	0.496	-0.33	0.240	-0.141	0.321
1EY0	IA72V	-1.2	2F0J	VA72I	1.200	-0.095	0.053	-2.62	-3.970	-1.24	1.120	-0.64	0.890	-1.37	-0.489	-0.11	-0.150	0.137	-0.157	-0.48	0.360	-0.141	-0.188
1EY0	VA66K	-7.5	2SNM	KA66V	7.500	-1.514	1.652	-8	5.130	-2.17	-0.120	-2.21	2.100	-2.477	-0.078	-2.34	2.170	-3.255	3.422	-0.27	0.320	-2.861	3.081
1IHB	FA71N	0.7	1MX2	NA71F	-0.700	-1.209	1.063	-5.67	1.510	-1.41	0.770	-1.41	1.570	-0.837	0.294	-0.08	-0.060	-1.081	1.072	-1.13	1.580	-0.531	0.42
1IHB	FA82Q	-0.4	1MX4	QA82F	0.400	-0.565	0.288	-0.6	-0.230	-1.87	0.090	-1.11	1.780	0.542	-0.559	-0.51	0.450	-0.509	0.522	-1.28	0.890	-0.264	0.255
1IHB	FA92N	-1.1	1MX6	NA92F	1.100	-0.754	0.640	-6.05	2.310	-1.91	0.160	-2.02	1.890	-0.837	-0.479	-0.38	0.310	-1.157	1.083	-0.56	0.550	-0.476	0.443
1IOB	TA9G	-2.6	1HIB	GA9T	2.600	-0.732	0.703	-6.79	-4.840	-1.12	-0.540	-1.14	-1.910	-2.644	-1.664	-1.06	1.390	-1.244	1.293	0.05	0.440	-0.904	0.951
1L63	SA44G	-0.5	107L	GA44S	0.500	-0.432	0.427	-1.9	1.690	-0.47	0.570	-0.75	0.700	-0.396	-0.581	-0.52	0.130	-0.05	0.072	0.02	0.010	0.136	-0.131
1L63	SA44I	0.3	108L	IA44S	-0.300	-0.094	0.159	1.41	-1.730	0.7	-0.470	1.46	-1.460	-0.159	-0.295	-0.28	0.390	0.088	-0.106	0.2	-0.400	0.317	-0.334
1L63	SA44K	0.2	109L	KA44S	-0.200	0.054	-0.051	0.83	-0.980	0.53	-0.620	0.25	0.060	-0.35	-0.340	0.43	-0.260	-0.01	0.009	0.04	-0.010	0.175	-0.175
1L63	SA44L	0.4	110L	LA44S	-0.400	-0.077	0.087	1.08	-1.260	0.74	-0.650	1.34	-1.340	-0.263	-0.213	-0.06	0.210	0.076	-0.099	0.21	-0.400	0.14	-0.157
1L63	SA44N	-0.1	111L	NA44S	0.100	-0.131	0.127	0.11	-0.240	0.36	-0.610	0.37	-0.150	-0.213	0.218	0.08	-0.020	0	0.000	-0.05	-0.090	0.03	-0.028
1L63	SA44P	-3	112L	PA44S	3.000	-1.031	0.264	-8	8.870	-3.98	-2.310	-0.38	-0.540	-0.243	-0.827	-1.18	1.070	-0.019	0.028	0.1	-0.030	0.154	-0.152
1L63	SA44R	0.2	113L	RA44S	-0.200	0.28	-0.294	0.13	-0.180	0.8	-0.480	1.05	-0.560	-0.405	-0.451	0.42	-0.340	0.048	-0.050	-0.03	-0.030	0.184	-0.189
1L63	SA44T	0.01	114L	TA44S	-0.010	-0.211	0.203	0.9	-0.960	-0.18	0.350	0.14	-1.090	-0.218	-0.178	0	0.020	0.034	-0.038	0	-0.200	0.165	-0.167
1L63	SA44V	0.1	115L	VA44S	-0.100	0.062	-0.130	0.93	-1.240	0.18	0.090	0.97	-1.000	-0.165	0.051	-0.37	0.320	0.075	-0.083	0.06	-0.240	0.11	-0.125
1L63	AA130S	-1	118L	SA130A	1.000	-1.22	1.195	-4.07	2.890	-0.48	-0.020	0.06	-0.010	-1.388	-0.343	-0.28	0.090	-0.372	0.380	0.04	-0.010	-0.347	0.349
1L63	AA134S	-0.1	119L	SA134A	0.100	-0.905	1.007	-1.89	2.310	0.05	-0.040	0.37	-0.500	-1.487	-1.001	-0.68	0.530	-0.219	0.185	0.05	0.020	-0.162	0.161
1L63	AA41S	-0.6	120L	SA41A	0.600	-0.583	0.534	-2.24	0.900	-0.69	0.260	0.02	0.080	-0.494	-1.035	-0.55	0.470	-0.064	0.059	-0.05	-0.060	-0.118	0.105
1L63	AA73S	-0.4	122L	SA73A	0.400	-0.698	0.703	-1.25	1.020	-0.55	0.350	0.05	-0.830	0.244	-0.250	0.03	0.060	-0.238	0.227	-0.06	-0.040	-0.087	0.072
1L63	AA82S	-0.3	123L	SA82A	0.300	-0.387	0.383	0.8	-0.830	-0.27	0.270	0.03	0.120	-0.022	-0.140	0.26	-0.130	-0.032	0.027	-0.07	0.090	-0.141	0.142
1L63	AA98S	-2.5	125L	SA98A	2.500	-1.881	1.808	-8	6.000	-0.7	0.740	0.17	-0.330	-1.411	-1.259	0.1	0.170	-1.477	1.497	-0.05	-0.170	-0.841	0.848
1L63	VA149T	-2.8	126L	TA149V	2.800	-2.441	2.631	-5.07	4.280	-2.09	2.360	-0.94	0.260	-2.427	-0.251	-0.66	0.830	-0.922	0.918	-0.09	0.350	-0.907	0.901
1L63	VA75T	-1.3	127L	TA75V	1.300	-1.518	1.330	-3.34	2.330	-0.38	0.850	-1	0.230	-1.477	-0.115	-0.88	0.680	-0.671	0.646	-0.09	0.250	-0.611	0.51
1L63	VA87T	-1.6	128L	TA87V	1.600	-1.968	1.984	-3.37	-0.080	-1.48	1.390	-1.1	0.880	-2.808	-0.284	-1.16	0.990	-1.111	1.115	-0.36	0.260	-0.807	0.804
1L63	SA44F	0.1	137L	FA44S	-0.100	0.06	0.028	-0.55	1.060	0.55	-0.970	0.43	0.090	-0.866	-0.012	-0.47	0.370	0.077	-0.101	0.74	-1.390	-0.13	-0.002
1L63	IA78A	-1.2	1CTW	AA78I	1.200	-2.126	1.254	-8	1.720	-3.73	-2.230	-2.77	2.220	-3.664	0.318	-0.78	0.590	-2.242	2.214	-1.3	1.120	-2.018	1.97
1L63	IA78M	-1.5	1CU0	MA78I	1.500	-1.299	1.648	-6.72	4.330	-1.19	0.260	-0.56	0.300	-1.062	-0.669	-0.03	-0.100	-0.844	0.836	-0.79	0.600	-0.669	0.662
1L63	LA84M	-1.9	1CU2	MA84L	1.900	-1.916	1.509	-4.26	-0.780	-0.21	0.600	-0.52	0.670	-1.196	-0.984	-1.5	1.420	-0.543	0.543	-0.53	0.910	-0.166	0.166
1L63	VA87M	-2.3	1CU3	MA87V	2.300	-1.35	0.685	-8	2.260	-0.13	-0.500	0.03	-0.210	-0.648	-0.961	-0.17	-0.050	-0.51	0.515	-1.21	0.880	-0.164	0.163
1L63	LA91M	-0.8	1CU5	MA91L	0.800	-1.593	1.105	-3.33	0.220	-0.34	0.240	-0.18	-0.090	-0.403	-0.923	-0.56	0.300	-0.776	0.792	-0.69	1.020	-0.498	0.503
1L63	LA91A	-2.6	1CU6	AA91L	2.600	-1.921	1.801	-8	-2.910	-3.25	3.140	-2.28	2.100	-2.69	-0.292	-1.44	1.500	-2.337	1.965	-2.06	2.170	-2.14	1.643
1L63	IA100M	-1.6	1CUP	MA100I	1.600	-2.112	2.029	-7.07	2.170	-0.58	-0.170	-0.83	0.540	-1.716	-2.142	0	-0.080	-1.001	0.901	-0.03	0.010	-0.757	0.662
1L63	VA103M	-1.2	1CUQ	MA103V	1.200	-1.183	0.881	-8	-1.970	-2.93	-0.980	-0.43	-0.100	-1.4	-1.082	-0.38	-0.080	-0.497	0.503	-0.28	0.250	-0.412	0.419
1L63	FA104M	-0.4	1CV0	MA104F	0.400	-1.902	2.167	-7.92	1.210	-0.44	0.060	-0.39	0.470	-0.009	-1.662	1.03	-0.670	-1.76	1.744	-0.78	0.930	-1.018	1.021
1L63	VA111M	-0.7	1CV1	MA111V	0.700	-1.73	0.144	-8	-8.000	0.3	-4.990	-0.32	-0.820	-0.35	-0.893	-0.31	-0.830	-0.066	0.071	-1.99	2.470	0.114	-0.112
1L63	LA121M	-0.8	1CV3	MA121L	0.800	-1.857	1.995	-3.63	1.920	0.52	-0.320	-0.56	0.650	-1.239	-0.942	-0.62	0.610	-0.867	0.857	-0.7	1.060	-0.52	0.506
1L63	LA118M	-0.7	1CV4	MA118L	0.700	-1.584	1.716	0	2.750	0.5	-0.500	-0.2	1.480	-1.422	-1.729	-0.1	0.740	-0.779	0.956	-0.33	0.360	-0.401	0.534
1L63	LA133M	-0.4	1CV5	MA133L	0.400	-0.805	0.887	-3.21	1.430	0.43	-0.460	-0.32	0.210	0.506	-0.323	-0.37	0.350	-0.544	0.545	0.05	0.030	-0.288	0.265
1L63	VA149M	-2.8	1CV6	MA149V	2.800	-1.878	1.631	-5.77	3.050	0.12	-0.710	0.2	0.110	-0.587	-2.240	0.76	-0.890	-0.128	0.090	-0.55	0.310	0.157	-0.16
1L63	LA118A	-3.2	1CVK	AA118L	3.200	-1.78	1.643	-8	5.590	-3.03	2.950	-1.93	1.980	-2.793	-0.409	-1.22	-0.050	-1.958	1.543	-2.44	2.620	-1.6	1.278
1L63	IA27M	-3.1	1D2W	MA27I	3.100	-2.225	1.769	-8	0.930	-2.46	0.160	-1.18	0.500	-1.629	-1.224	-0.81	0.750	-1.419	1.407	-0.83	0.750	-1.096	1.085
1L63	IA50M	-0.4	1D2Y	MA50I	0.400	-1.1	1.151	-6.15	-3.990	0.43	-1.510	-0.6	0.680	-0.29	-0.574	-0.29	-0.460	-0.134	0.136	-0.38	0.250	0.144	-0.146
1L63	LA66M	-1	1D3J	MA66L	1.000	-0.869	0.538	-1.95	0.500	0.32	-0.280	-0.26	0.930	-0.036	-1.025	0	-0.080	-0.732	0.717	0.19	-0.300	-0.358	0.339
1L63	VA149S	-4.4	1G06	SA149V	4.400	-2.862	2.808	-8	9.290	-3.59	2.700	-1.62	1.850	-3.422	0.398	-0.37	0.530	-1.422	1.267	-0.93	1.120	-1.398	1.252
1L63	VA149C	-2	1G07	CA149V	2.000	-2.241	2.110	-6.98	5.910	-1.91	2.030	-0.32	0.690	-1.926	-1.657	0.25	-0.150	-0.81	0.805	-0.86	0.940	-0.286	0.284
1L63	TA152A	-1.5	1G0G	AA152T	1.500	-0.365	0.117	-0.91	2.230	0.06	-0.920	-1.32	0.380	-0.993	-1.650	0.43	-0.600	-0.007	0.008	-0.38	0.360	-0.234	0.218
1L63	TA152S	-2	1G0J	SA152T	2.000	-1.052	1.035	-4.71	2.850	-0.86	-0.120	-1.44	-0.250	-2.063	-1.238	-0.02	0.430	-0.293	0.319	-0.61	0.620	-0.258	0.267
1L63	TA152C	-0.5	1G0K	CA152T	0.500	-0.823	0.424	-1.03	-3.590	0.07	-0.750	-0.2	-0.760	-0.471	-1.435	0.09	-0.330	0.108	-0.097	-0.35	0.430	0.145	-0.159
1L63	TA152V	0.2	1G0L	VA152T	-0.200	-0.112	0.353	3.54	-4.560	1.81	-0.610	0.24	-1.080	-1.415	-2.555	-0.35	-0.050	0.509	-0.563	0.59	-0.370	0.376	-0.394
1L63	TA152I	-0.4	1G0M	IA152T	0.400	0.229	-0.734	2.99	-5.010	2.27	-2.740	0.94	-1.840	-1.395	-3.413	-0.16	0.710	0.628	-0.624	1.39	-1.240	0.739	-0.734
1L63	VA149G	-4.9	1G0P	GA149V	4.900	-2.966	3.314	-8	9.970	-3.82	3.790	-2.39	2.580	-3.318	0.943	-1.44	1.400	-1.789	1.156	-1.5	1.800	-2.226	1.308
1L63	VA149I	-0.1	1G0Q	IA149V	0.100	-1.158	0.950	0.5	-2.110	0.31	-0.720	0.28	-0.380	-0.745	-1.237	0.55	-0.380	0.147	-0.140	1.05	-0.660	0.349	-0.334
1L63	IA58T	-3.4	1G1V	TA58I	3.400	-1.984	1.868	-8	8.340	-2.81	0.780	-1.88	1.590	-1.957	-1.042	-0.49	0.480	-1.871	1.712	-0.74	0.650	-1.934	1.764
1L63	QA105M	-1.2	1G1W	MA105Q	1.200	-0.846	0.597	-4.17	-0.520	0.92	-1.370	1.02	-1.190	1.105	0.200	0.16	0.120	0.383	-0.402	0.15	-0.170	0.237	-0.239
1L63	NA101A	-1.5	1I6S	AA101N	1.500	-0.524	0.257	1.43	-5.810	-1.69	-2.920	-0.26	-0.480	-1.217	-1.471	1.05	-1.150	0.84	-0.817	-0.19	0.100	-0.216	0.225
1L63	NA144E	0.5	1L39	EA144N	-0.500	-0.336	0.317	1.32	-1.560	1.53	-1.350	0.57	0.100	0.054	-0.455	0.54	-0.370	-0.011	0.006	0.12	-0.010	0.154	-0.152
1L63	DA92N	-1.4	1L55	NA92D	1.400	-0.195	0.093	-2.31	-0.820	-5.01	4.170	-0.67	-0.100	-0.421	0.205	-0.35	0.100	0.308	-0.263	-0.17	0.150	0.21	-0.201
1L63	TA109N	0.1	1L59	NA109T	-0.100	-0.359	0.392	0.19	-0.460	-0.17	0.110	0.23	0.390	-0.109	0.502	-0.24	0.310	-0.076	0.062	-0.36	0.210	-0.256	0.261
1L63	SA38N	-0.01	1L61	NA38S	0.010	-0.156	0.235	0.45	-3.520	0.17	-0.820	-0.35	-0.390	0.062	0.108	-0.63	0.010	-0.027	0.021	0	-0.070	-0.035	0.035
1L63	TA109D	0.6	1L62	DA109T	-0.600	-0.207	0.245	0.71	-1.030	1.22	0.020	-0.31	0.520	0.123	0.776	0.05	-0.240	-0.16	0.110	-0.25	0.050	-0.269	0.286
1L63	DA47A	-1	1L65	AA47D	1.000	0.251	-0.251	-3.79	-1.640	-1.78	0.920	-0.28	-0.180	-0.57	-0.826	0.69	-0.770	0.039	-0.080	0.08	-0.040	-0.125	-0.021
1L63	KA43A	-1	1L66	AA43K	1.000	-0.027	0.004	-1.97	1.280	-0.71	0.740	-0.24	0.350	-0.385	-1.064	-0.12	0.310	0.096	-0.109	-0.48	0.700	-0.17	0.165
1L63	LA46A	-1.9	1L67	AA46L	1.900	-1.484	1.295	-8	-2.020	-3.46	2.010	-2.18	2.300	-3.183	-0.157	-0.41	0.840	-0.539	0.324	-2.25	2.230	-0.908	0.49
1L63	SA44A	0.3	1L68	AA44S	-0.300	0.082	-0.070	0.91	-0.980	0.51	-0.400	-0.05	0.110	-0.157	-0.501	0.39	-0.530	0.019	-0.031	0.09	-0.110	0.064	-0.074
1L63	DA72P	-2.7	1L76	PA72D	2.700	-0.841	-0.001	-8	8.100	-2.15	-2.320	-0.75	-0.910	-0.166	-0.675	-1.27	1.050	0.042	-0.088	0.04	-0.290	0.181	-0.19
1L63	MA102L	-1	1L77	LA102M	1.000	-1.649	1.282	-4.27	-3.630	-0.94	-0.080	0.07	-0.510	-0.627	-1.715	-0.13	0.110	0.698	-0.704	0.48	-0.830	0.224	-0.225
1L63	FA153A	-3.8	1L85	AA153F	3.800	-3.646	2.439	-8	-8.000	-4.1	-2.660	-2.96	-1.250	-2.123	-1.250	-0.26	0.440	-1.023	0.698	-3.09	3.750	-0.866	0.485
1L63	FA153I	-0.2	1L86	IA153F	0.200	-2.406	1.118	-7.94	-0.950	-1.94	-2.850	-1.01	-1.900	0.71	-2.596	1.09	-0.770	-0.008	-0.015	-0.97	0.760	0.296	-0.323
1L63	FA153L	0.3	1L87	LA153F	-0.300	-2.078	1.662	-5.04	-3.760	-1.03	0.090	-1.02	-0.730	0.453	-2.038	1.15	-0.970	0.043	-0.057	-0.76	0.810	0.193	-0.21
1L63	FA153M	-0.6	1L88	MA153F	0.600	-3.178	2.405	-3.89	-8.000	-1.19	1.170	-1.48	-1.240	0.433	-0.715	0.9	-0.940	-0.464	0.443	-1.22	1.690	0.106	-0.125
1L63	LA99A	-4.5	1L90	AA99L	4.500	-2.364	2.209	-8	11.780	-3.52	3.630	-2.29	2.310	-3.753	0.865	-2.03	2.010	-3.109	2.529	-2.66	2.670	-2.622	2.261
1L63	LA99F	-0.3	1L91	FA99L	0.300	-1.466	0.938	-3.52	-1.670	-1.46	-1.420	-1.04	-0.100	-2.151	0.287	-0.8	0.720	-0.89	0.875	0.36	-0.660	-0.796	0.801
1L63	LA99I	-1.5	1L92	IA99L	1.500	-0.998	0.911	-5.25	4.010	-2.54	0.310	-0.17	-0.050	-1.468	-1.727	-0.36	0.280	-0.698	0.685	0.2	0.100	-0.338	0.341
1L63	LA99M	-0.6	1L93	MA99L	0.600	-1.468	1.259	-4.46	3.930	0.29	-0.180	-0.43	0.360	-1.705	-1.349	-0.53	0.580	-1.298	1.294	-0.68	0.540	-0.802	0.796
1L63	LA99V	-2	1L94	VA99L	2.000	-1.516	1.212	-8	7.120	-2.86	1.470	-1	0.680	-2.277	-0.362	-1.16	1.190	-1.171	1.137	-1.34	0.970	-0.871	0.855
1L63	FA153V	-1.8	1L95	VA153F	1.800	-3.37	2.264	-8	-6.630	-3.78	-2.050	-1.6	-1.670	-1.607	-1.577	0.49	-0.200	-0.173	0.128	-1.67	2.160	-0.14	0.121
1L63	TA59V	-1.5	1LYE	VA59T	1.500	-0.72	0.748	-2.25	0.740	-1.6	-0.060	0.19	-0.390	-0.082	-0.686	-1.27	0.820	-0.136	0.123	0.19	-0.140	-0.422	0.415
1L63	TA59S	-0.2	1LYF	SA59T	0.200	-0.311	0.322	-0.42	0.430	0.83	-1.000	-0.27	0.120	-0.376	-0.149	-0.29	-0.020	-0.415	0.472	-0.09	-0.100	-0.512	0.516
1L63	TA59N	-1.1	1LYG	NA59T	1.100	-0.212	0.121	-2.31	0.970	0.52	-0.560	-0.3	0.000	-0.076	0.119	-0.69	0.560	-0.582	0.578	0.06	-0.060	-0.674	0.668
1L63	TA59G	-1.6	1LYH	GA59T	1.600	-0.542	0.477	-4.38	2.410	0.42	-1.200	-1.46	0.800	0.111	-0.553	-0.92	0.560	-1.009	1.325	0.64	-0.690	-1.187	1.176
1L63	TA59D	-1.2	1LYI	DA59T	1.200	-0.353	0.320	-1.12	-0.110	2	-2.170	-0.47	-0.100	0.487	-0.310	-0.67	0.530	-0.853	0.805	0.09	-0.210	-0.903	0.892
1L63	TA59A	-1.5	1LYJ	AA59T	1.500	-0.591	0.592	-2.82	2.170	-0.11	-0.870	-0.8	0.100	-0.23	-0.542	-1.54	1.850	-0.505	0.605	0	-0.020	-0.794	0.773
1L63	VA87I	-0.3	1P2L	IA87V	0.300	-0.568	0.727	-5.96	1.020	0.85	-0.750	0.48	-0.470	-0.963	-1.333	-0.06	0.060	-0.014	-0.004	-0.11	-0.110	0.057	-0.109
1L63	IA78V	-0.8	1P2R	VA78I	0.800	-1.046	1.459	-3.96	3.060	-1.29	1.230	-0.93	0.890	-1.212	-0.686	-0.54	0.870	-0.004	-0.004	-0.67	0.750	0.096	-0.085
1L63	IA100V	-0.4	1P36	VA100I	0.400	-1.689	1.753	-2.08	1.520	-0.83	0.770	-0.75	0.620	-1.301	-0.926	0.2	0.010	0.073	-0.073	-0.31	0.330	0.068	-0.07
1L63	MA106I	0.2	1P46	IA106M	-0.200	-1.109	0.662	-4.09	-2.540	-2.12	-0.660	0.12	-0.810	-1.8	-0.006	-0.44	0.030	0.314	-0.291	0.49	-0.300	0.577	-0.519
1L63	LA133F	-0.3	1P64	FA133L	0.300	-0.332	-0.021	-0.45	-3.240	0.55	-0.920	0.15	-1.150	-1.699	0.574	-0.32	-0.070	0.034	0.026	0.1	-0.730	0.129	-0.036
1L63	MA120Y	-0.1	1P6Y	YA120M	0.100	-0.558	0.472	0.14	-1.930	-0.25	0.430	0.03	-1.060	-0.477	-1.893	-0.14	-0.260	0.384	-0.380	0.92	-1.160	-0.108	0.02
1L63	VA103I	-0.5	1P7S	IA103V	0.500	-0.688	0.705	-4.77	-0.160	0.06	-1.320	0.45	-0.790	-1.137	-1.443	-0.06	0.060	-0.081	0.083	-0.74	0.760	-0.149	0.15
1L63	AA98L	-4.3	1QS5	LA98A	4.300	-0.874	-0.084	-8	-6.620	-8	-3.660	0.61	-2.670	0.061	-3.075	-0.69	1.670	0.083	-0.173	-0.48	-0.120	-0.69	0.678
1L63	AA98V	-3.2	1QS9	VA98A	3.200	-0.728	0.233	-8	-1.820	-4.52	-1.710	0.54	-1.800	-0.553	-2.523	-0.2	0.480	0.303	-0.319	0.58	-0.660	-0.478	0.469
1L63	AA98C	-1	1QSB	CA98A	1.000	-1.279	1.253	-8	-0.480	-2.56	-0.140	0.83	-1.260	-1.597	-1.632	0.63	-0.160	-0.896	0.895	-0.2	0.020	-0.286	0.283
1L63	EA11H	0.1	1QT6	HA11E	-0.100	-0.181	0.167	-4.68	-2.880	0.45	-0.630	0.03	-0.050	-0.062	-0.390	0.5	-1.290	0.127	-0.162	-0.97	0.880	-0.22	0.217
1L63	EA11N	-0.1	1QT7	NA11E	0.100	-0.443	0.463	-1.56	-0.720	0.87	-2.430	-0.16	-0.030	-0.761	-0.452	-0.25	0.060	-0.292	0.304	-0.1	0.210	-0.295	0.33
1L63	AA42V	-2.7	1QTB	VA42A	2.700	0.178	-0.369	-8	-0.710	-3.92	-2.150	1.01	-1.630	-1.163	-1.816	0.26	-0.420	0.351	-0.379	-0.38	0.730	0.33	-0.36
1L63	AA129F	-1.2	1QTC	FA129A	1.200	-0.519	0.046	-8	-5.590	-5.47	-2.450	-1.87	-1.690	-1.261	-3.404	-0.25	0.320	0.277	-0.395	1.33	-1.310	-0.263	0.324
1L63	AA129W	-2.2	1QTD	WA129A	2.200	-0.601	0.366	-8	-8.000	-8	-3.560	-6.34	-1.900	-1.553	-3.816	-0.2	-0.870	0.206	-0.255	1.67	-1.500	-0.391	0.464
1L63	SA117F	1.1	1TLA	FA117S	-1.100	0.666	-0.971	4.43	-8.000	-4.92	-6.250	-0.74	-3.720	-1.113	-3.736	1.87	-1.560	2.271	-2.598	1.19	-1.680	1.24	-1.79
1L63	AA42S	-2.3	206L	SA42A	2.300	-1.119	1.001	-7.41	6.880	-0.98	0.430	-0.56	0.110	-0.896	-0.828	-1.12	1.380	-0.176	0.175	-0.18	0.240	-0.126	0.124
1L63	SA44E	0.001	217L	EA44S	-0.001	-0.023	0.012	0.09	-0.440	0.37	-0.200	0.28	-0.110	-0.218	-0.279	0.59	-0.430	-0.005	0.005	-0.1	0.010	0.143	-0.143
1L63	AA49S	-0.5	221L	SA49A	0.500	-0.842	0.855	-2.14	2.200	-0.33	0.340	0.02	-0.660	-0.182	-0.453	-0.31	0.330	-0.046	0.060	0.03	0.160	-0.11	0.119
1L63	AA93S	-0.2	224L	SA93A	0.200	-0.795	0.883	-0.44	0.380	-0.31	0.330	-0.02	0.060	0.381	-0.090	-0.02	0.040	-0.023	0.018	-0.06	-0.040	-0.165	0.164
1L63	MA6L	-2.8	230L	LA6M	2.800	-0.571	0.438	0.83	-0.100	-3.43	-0.770	-0.36	-0.640	-1.696	-1.124	-0.47	0.140	0.655	-0.555	0.08	0.310	0.258	-0.239
1L63	MA106K	-3.4	231L	KA106M	3.400	-1.561	1.652	-8	-0.020	-2.53	1.990	-1.28	1.260	-0.687	0.217	-0.11	0.220	-1.691	1.644	-0.39	0.410	-1.336	1.531
1L63	MA120K	-1.6	232L	KA120M	1.600	-1.343	1.301	-0.86	0.890	-0.72	1.110	-1.04	1.640	-0.493	0.249	-0.6	0.060	-1.348	1.183	0.06	0.120	-0.621	0.634
1L63	MA120L	0.5	233L	LA120M	-0.500	-0.831	0.770	0.36	-3.220	0.3	-0.260	0.44	-0.170	-0.413	-1.440	-0.33	0.350	0.232	-0.244	0.01	-0.480	-0.143	0.142
1L63	MA106L	0.5	234L	LA106M	-0.500	-1.151	0.487	0.48	-2.540	-0.51	-0.460	0	-0.200	-1.918	0.006	-0.05	0.070	0.321	-0.293	0.37	-0.270	0.262	-0.261
1L63	VA111A	-1.3	235L	AA111V	1.300	-1.983	1.902	-6.2	-2.240	-2.44	2.070	-1.85	1.630	-2.197	-0.903	-0.3	0.210	-1.49	1.401	-1.44	1.520	-1.095	0.984
1L63	VA87A	-1.7	236L	AA87V	1.700	-1.409	1.336	-5.29	0.650	-1.91	2.100	-1.58	1.550	-2.205	-0.643	-0.61	0.430	-1.093	1.007	-1.65	1.510	-0.763	0.635
1L63	VA149A	-3.2	237L	AA149V	3.200	-1.917	1.983	-6.87	3.360	-1.94	2.030	-1.56	1.690	-2.142	0.270	-0.36	-0.400	-1.05	0.870	-1.5	1.660	-0.951	0.772
1L63	VA103A	-2.2	238L	AA103V	2.200	-1.384	1.504	-6.09	1.900	-1.88	1.500	-1.65	1.660	-2.354	-0.803	-0.29	0.280	-0.956	0.938	-1.1	1.290	-0.888	0.864
1L63	IA17A	-2.7	239L	AA17I	2.700	-1.826	1.913	-8	4.820	-2.54	2.440	-2.17	2.340	-2.138	1.052	-1.53	0.960	-0.498	0.469	-1.98	2.160	-0.024	-0.023
1L63	IA27A	-3.1	240L	AA27I	3.100	-2.611	2.444	-8	0.510	-3.09	1.930	-2.62	1.740	-3.664	0.275	-0.82	0.780	-3.018	2.825	-2.72	2.820	-2.909	2.525
1L63	IA29A	-2.6	241L	AA29I	2.600	-3.436	3.204	-4.34	-5.500	-2.64	-2.870	-2.76	2.190	-2.412	0.818	-0.32	0.240	-1.898	1.717	-1.97	1.640	-2.215	1.777
1L63	IA50A	-2	242L	AA50I	2.000	-1.325	1.185	-5.39	-0.000	-2.21	1.910	-2.2	1.870	-1.554	-0.586	-0.43	-0.420	-0.292	0.217	-1.35	1.390	-0.621	0.508
1L63	IA58A	-3.2	243L	AA58I	3.200	-1.761	1.391	-8	-0.430	-3.84	1.870	-2.3	2.310	-1.873	-0.363	-1.16	1.100	-2.256	2.147	-1.41	1.450	-2.09	1.865
1L63	IA100A	-3.4	244L	AA100I	3.400	-2.51	1.978	-7.97	2.420	-2.93	1.830	-2.36	2.290	-3.618	0.154	-0.32	0.520	-2.227	2.067	-1.8	2.020	-2.013	1.678
1L63	MA6A	-1.9	245L	AA6M	1.900	-1.186	1.093	-2.72	-7.160	-2.91	-0.810	-2.09	1.740	-2.502	0.302	-1.28	0.280	-1.301	1.236	-1.62	1.110	-1.05	0.91
1L63	FA67A	-1.9	246L	AA67F	1.900	-1.576	1.533	-8	-5.900	-4.64	-3.770	-3	2.020	-2.282	-1.080	-1.54	0.780	-2.384	2.185	-2.2	2.280	-1.861	1.501
1L63	LA84A	-2.6	247L	AA84L	2.600	-2.036	1.834	-8	-2.070	-3.92	3.760	-2.36	2.210	-3.528	-0.053	-2.76	2.150	-1.022	0.672	-2.35	2.840	-1.032	0.567
1L63	DA20A	-0.3	253L	AA20D	0.300	-0.375	0.043	-5.07	1.060	-1.45	1.260	-1.53	1.490	-0.871	-0.619	0.14	0.700	-0.439	0.496	-0.28	-0.040	-0.311	0.332
1L63	DA20S	0.7	254L	SA20D	-0.700	-0.411	0.279	-2.93	1.000	-2.85	-0.280	-1.08	-1.560	-0.736	0.083	0.26	-0.130	-0.417	0.460	-0.34	0.070	-0.191	0.194
1L63	DA20N	1.3	255L	NA20D	-1.300	0.114	-0.217	0.59	-0.520	0.65	-0.580	0.06	-0.740	-0.909	-0.367	0.19	0.100	-0.161	0.160	-0.14	-0.010	-0.206	0.205
1L63	VA111I	-0.9	2L78	IA111V	0.900	-0.943	-0.161	-6.11	-1.520	-1.24	-1.320	0.57	-0.740	-0.563	-1.889	0.26	-0.380	0.287	-0.292	-1.23	1.750	0.327	-0.332
1LZ1	VA74S	-0.4	1B7S	SA74V	0.400	-0.12	0.920	-2.77	-1.510	0.11	-0.900	-1.19	0.450	-0.715	-0.749	0.43	0.150	-0.132	0.147	-0.35	0.080	0.004	0.212
1LZ1	VA2G	-2.29	1GAY	GA2V	2.290	-0.899	0.442	-7.3	4.960	-0.38	0.260	-1.74	1.670	-1.222	-1.129	-0.53	0.750	-0.624	0.491	-0.97	0.880	-1.165	1.148
1LZ1	VA2L	-0.05	1GB0	LA2V	0.050	-0.868	0.155	-0.3	0.390	0.22	-0.130	0.26	-0.320	-0.584	0.767	-0.36	0.460	-0.113	0.123	-0.15	-0.070	-0.16	0.16
1LZ1	VA2M	-0.2	1GB2	MA2V	0.200	-0.439	0.447	-3.04	2.730	-0.11	0.410	-0.31	0.590	-0.855	-0.423	-0.29	0.290	-0.123	0.099	-0.42	0.070	-0.155	0.155
1LZ1	VA2F	-0.8	1GB3	FA2V	0.800	-0.869	0.541	-2.17	1.440	0.16	-0.050	-0.77	0.310	-0.832	-0.281	-0.16	0.120	-0.136	0.101	0.34	-0.730	-0.317	0.293
1LZ1	VA74G	-0.1	1GB5	GA74V	0.100	-0.438	0.790	-5.32	-2.370	0.05	-0.340	-1.99	1.550	-1.196	-1.508	-0.76	0.030	-0.254	0.374	-0.59	-0.000	0.265	0.171
1LZ1	VA74I	0.45	1GB6	IA74V	-0.450	0.206	0.468	-0.68	-0.530	0.42	-0.460	0.54	-0.370	-0.664	0.060	0.12	0.180	0.013	-0.010	0.02	-0.350	-0.031	0.052
1LZ1	VA74L	0.19	1GB7	LA74V	-0.190	-0.159	1.041	-1.23	0.390	1.61	-0.290	0.48	-0.600	-0.576	0.065	0.08	0.620	0.022	-0.016	-0.24	-0.130	-0.071	0.085
1LZ1	VA74M	0.65	1GB8	MA74V	-0.650	-0.193	0.783	-2.85	0.350	-0.27	-0.810	-0.05	0.220	-0.442	-0.198	-0.27	0.660	0.07	-0.032	-0.18	0.050	0.162	-0.145
1LZ1	VA74F	-0.29	1GB9	FA74V	0.290	-0.424	0.729	-1.32	0.930	1.12	-1.250	0.02	0.340	-1.024	0.056	-0.17	0.600	0.134	-0.135	0.01	-0.170	0.021	-0.096
1LZ1	VA110G	0.48	1GBO	GA110V	-0.480	-0.094	-0.050	-1.06	1.770	0.39	0.230	-1.5	1.350	-0.816	-1.223	-0.3	0.370	-0.909	0.956	-0.3	0.310	-0.979	1.071
1LZ1	VA110I	0.86	1GBW	IA110V	-0.860	-0.077	0.122	-0.67	-0.580	0.14	-0.370	0.39	-0.310	-0.722	0.182	-0.28	0.130	-0.047	0.047	0.21	-0.560	-0.126	0.13
1LZ1	VA110L	0.1	1GBX	LA110V	-0.100	-0.265	0.324	1.39	0.070	0.48	-0.630	0.29	-0.050	-0.491	0.852	-0.17	-0.020	-0.074	0.065	0.16	-0.280	-0.186	0.197
1LZ1	VA110M	0.4	1GBY	MA110V	-0.400	0.143	0.516	-0.44	0.230	0.55	-0.680	-0.42	0.940	-0.435	0.063	-0.08	0.250	-0.045	0.031	-0.14	0.110	-0.117	0.11
1LZ1	VA110F	-0.05	1GBZ	FA110V	0.050	-0.058	1.097	1.04	0.330	0.5	-0.870	-1.64	1.330	-0.658	0.889	-0.29	0.280	-0.011	0.002	0.18	-0.400	-0.314	0.311
1LZ1	VA2S	-1.4	1GF8	SA2V	1.400	-0.696	0.723	-4.22	1.260	-0.67	0.310	-1.04	1.220	-0.722	-0.555	-0.35	0.450	-0.462	0.433	-0.67	0.950	-0.502	0.503
1LZ1	VA2Y	-0.4	1GF9	YA2V	0.400	-0.44	0.540	-1.14	1.650	0	0.080	-0.19	-0.070	-0.649	0.491	-0.07	0.160	-0.103	0.062	0.17	-0.560	-0.311	0.305
1LZ1	VA2D	-1.4	1GFA	DA2V	1.400	-0.695	0.116	-4.03	3.420	-0.17	-0.360	-1.18	1.370	0.167	-0.214	-0.7	0.790	-0.489	0.358	-0.52	0.410	-0.558	0.598
1LZ1	VA2N	-1.3	1GFE	NA2V	1.300	-0.536	0.748	-3.37	3.150	0.24	-1.670	-0.35	-0.150	-0.24	-0.573	-0.34	0.380	-0.444	0.380	-0.63	0.670	-0.532	0.536
1LZ1	VA2R	-0.4	1GFG	RA2V	0.400	-0.459	0.478	-1.52	1.670	0.29	-0.250	0.43	0.430	-0.079	0.328	-0.06	0.340	-0.304	0.157	-0.71	0.690	-0.241	0.238
1LZ1	VA74Y	-0.3	1GFH	YA74V	0.300	0.725	0.487	-1.11	-0.950	1	-0.550	0.3	0.130	-0.65	1.040	-0.08	0.560	0.288	-0.207	-0.01	-0.240	0.186	-0.201
1LZ1	VA74D	-0.4	1GFJ	DA74V	0.400	-0.272	0.944	-4.66	-2.500	0.55	-1.400	-1.16	0.740	-0.035	-0.669	0.51	0.380	-0.186	0.166	-0.53	0.160	-0.125	0.286
1LZ1	VA74N	-0.3	1GFK	NA74V	0.300	-0.354	0.799	-2.46	-2.300	0.4	-0.560	-0.45	0.540	-0.204	-0.558	0.03	0.130	-0.076	0.080	-0.55	0.120	-0.129	0.214
1LZ1	VA74R	-0.1	1GFR	RA74V	0.100	0.25	0.502	-3.22	2.250	0.7	-0.220	0.39	0.450	-0.256	0.339	0.12	0.400	0.113	-0.034	-0.1	-0.110	0.215	-0.18
1LZ1	VA110Y	-0.1	1GFT	YA110V	0.100	0.05	0.002	-1.49	-0.670	0.38	-0.960	-0.56	1.510	-0.477	0.882	-0.26	0.070	0.055	-0.033	0.22	-0.220	-0.123	0.114
1LZ1	VA110D	0.2	1GFU	DA110V	-0.200	0.163	-0.096	0.8	0.130	1.12	-1.400	-0.84	1.030	-0.103	-0.422	0.71	-0.430	-0.736	0.607	-0.22	0.280	-0.306	0.31
1LZ1	VA110N	0.1	1GFV	NA110V	-0.100	0.146	-0.273	0.42	0.210	0.59	-0.270	-0.47	0.760	-0.369	-0.227	0.22	0.080	-0.631	0.471	-0.26	0.340	-0.283	0.375
1LZ1	CA77A	-4.6	1HNL	AA77C	4.600	-0.641	-0.147	-0.31	-0.920	-3.76	-2.270	-0.82	0.070	-2.13	-0.002	-2.47	0.860	-2.75	2.318	-0.92	0.580	-2.656	2.525
1LZ1	VA110R	0.9	1INU	RA110V	-0.900	0.286	-0.334	-0.52	-1.750	0.2	-0.710	-0.34	0.450	-0.022	0.366	0	0.020	-0.386	0.133	-0.16	0.050	-0.096	0.125
1LZ1	VA110P	0.5	1LHH	PA110V	-0.500	0.429	-0.391	0.84	-0.900	1.97	-2.280	-0.32	0.160	-0.258	-0.265	1.06	-1.130	-0.484	0.460	0.07	-0.150	-0.399	0.365
1LZ1	PA71G	-1.6	1LHI	GA71P	1.600	-0.718	0.168	-5.46	-8.000	-1.17	-7.800	-1.2	-0.380	-0.507	-0.302	-1.16	0.120	-0.2	0.146	-0.21	-0.050	-0.288	0.277
1LZ1	PA103G	-0.1	1LHJ	GA103P	0.100	-0.869	-0.145	-4	5.440	-1.59	0.450	-1.2	1.090	-0.234	-0.315	-0.95	0.680	-0.066	0.048	-0.24	0.100	-0.288	0.295
1LZ1	DA91P	-0.4	1LHK	PA91D	0.400	-0.006	-0.090	-7	0.340	0.97	-1.620	0.71	-0.640	0.268	-1.098	-0.48	-0.090	-0.226	0.284	0.31	-0.200	-0.266	0.275
1LZ1	AA47P	0.1	1LHL	PA47A	-0.100	0.217	-0.216	3.54	-4.310	1	-2.000	0.82	-0.830	-0.29	-0.159	0.66	-0.770	-0.001	-0.002	0.55	-0.650	0.18	-0.183
1LZ1	IA56T	-3.6	1OUA	TA56I	3.600	-2.759	2.688	-8	7.010	-3.68	2.230	-1.98	1.950	-3.394	-0.797	-0.57	0.610	-2.705	2.772	-0.88	1.120	-2.841	2.985
1LZ1	VA100A	-0.3	1OUB	AA100V	0.300	-1.178	-0.047	-3.85	-3.130	-2.52	-2.280	-2.02	1.370	-2.361	0.205	0.6	-0.320	-1.497	1.428	-0.75	0.770	-1.404	1.359
1LZ1	VA110A	0.5	1OUC	AA110V	-0.500	0.157	0.170	1.38	-0.050	0.33	-0.350	-0.89	0.830	-0.094	-1.300	0.33	0.040	-0.406	0.425	-0.21	0.230	-0.278	0.247
1LZ1	VA121A	-1.4	1OUD	AA121V	1.400	-0.774	1.441	-4.63	1.570	-1.29	0.710	-1.42	1.350	-1.94	-0.770	0.04	-0.520	-0.69	0.641	-0.85	0.760	-0.5	0.476
1LZ1	VA125A	-1.3	1OUE	AA125V	1.300	-1.385	1.163	-6.48	-0.990	-2.06	-0.080	-1.48	1.320	-1.955	-0.686	0.62	0.130	-0.922	0.993	-0.55	0.660	-0.838	0.828
1LZ1	VA130A	-0.8	1OUF	AA130V	0.800	-0.727	0.036	-1.73	-1.330	-1.58	-0.530	-1.75	1.030	0.114	-0.684	-0.24	0.120	-0.282	0.172	-0.01	0.270	-0.401	0.177
1LZ1	VA2A	-1.5	1OUG	AA2V	1.500	-0.694	0.187	-4.32	3.720	-0.54	-0.350	-1.06	0.950	-0.57	-0.709	-0.77	0.640	-0.385	0.348	-0.99	0.810	-0.452	0.451
1LZ1	VA74A	-0.4	1OUH	AA74V	0.400	-0.183	0.825	-1.75	2.410	0.49	-0.440	-1.22	0.710	-1.124	-1.152	0.13	0.700	-0.141	0.199	-0.49	0.180	0.109	0.143
1LZ1	VA93A	-0.7	1OUI	AA93V	0.700	-1.644	1.473	-4.77	-0.360	-2.01	0.800	-1.72	1.610	-2.097	-0.811	0.51	-0.190	-1.957	1.889	-0.38	0.460	-1.585	1.496
1LZ1	VA99A	-1	1OUJ	AA99V	1.000	-0.907	0.887	-6.77	-4.760	-2.28	1.000	-2.24	2.160	-2.142	-0.271	0.56	-0.320	-2.053	1.893	-0.79	0.880	-1.83	1.473
1LZ1	YA124F	-0.4	1WQM	FA124Y	0.400	-0.792	1.170	-1.74	1.400	-0.26	-0.060	-0.14	0.310	-0.569	-0.144	-0.31	0.520	-0.225	0.206	0.18	-0.140	-0.255	0.216
1LZ1	YA20F	-0.5	1WQN	FA20Y	0.500	-0.762	0.920	-2.53	0.060	-0.51	-0.170	0.17	-1.630	-0.902	-0.258	-0.32	0.240	-0.015	0.011	0.19	-0.230	0.146	-0.146
1LZ1	YA38F	-0.2	1WQO	FA38Y	0.200	-0.428	1.476	-0.24	-0.600	0.5	-0.440	-0.25	-0.980	-0.704	-0.098	-0.21	0.220	0.284	-0.277	-0.12	0.030	0.285	-0.288
1LZ1	YA45F	0.1	1WQP	FA45Y	-0.100	-0.47	0.526	0.35	0.370	0.77	-0.160	-0.46	-0.320	-0.589	-0.520	0.04	-0.090	-0.228	0.240	0.06	0.010	-0.248	0.258
1LZ1	YA54F	-1	1WQQ	FA54Y	1.000	-3.33	3.460	-2.35	-0.500	-0.79	0.440	-0.3	0.410	-0.858	0.093	-0.62	0.570	-0.57	0.563	-0.13	-0.040	-0.572	0.536
1LZ1	YA63F	-0.2	1WQR	FA63Y	0.200	-0.564	0.602	-2.6	0.650	0.04	-0.080	1.02	0.990	-0.452	-0.365	-0.25	0.200	-0.167	0.183	0.19	-0.090	-0.223	0.224
1LZ1	IA106V	-0.7	1YAM	VA106I	0.700	0.006	1.137	-3.04	1.870	-1.57	1.310	-1.14	1.110	-1.586	-0.664	0.14	-0.330	-0.337	0.321	-1.26	1.370	-0.341	0.337
1LZ1	IA23V	-0.4	1YAN	VA23I	0.400	-0.146	0.680	-2.59	-0.030	-1.39	1.030	-0.93	0.480	-1.42	-0.949	0.24	-0.050	-0.115	0.116	-0.02	0.090	-0.013	0.005
1LZ1	IA56V	-1.2	1YAO	VA56I	1.200	-2.285	2.398	-4.17	2.360	-1.37	1.480	-0.92	0.930	-1.123	-0.943	0.02	-0.180	-0.969	0.961	-0.54	0.650	-1.018	1.002
1LZ1	IA59V	-1.1	1YAP	VA59I	1.100	-1.268	0.426	-3.92	2.010	-1.22	-0.430	-0.64	0.730	-2.11	-0.743	-0.51	-0.100	-1.177	1.164	-0.88	0.840	-1.082	1.075
1LZ1	IA89V	-0.5	1YAQ	VA89I	0.500	-1.767	0.809	-3.69	0.410	-1.72	0.740	-0.8	0.800	-1.886	-0.875	-0.05	-0.120	-1.073	1.062	-0.81	1.130	-0.925	0.914
1LZ1	IA106A	-0.9	2HEA	AA106I	0.900	-0.505	1.217	-6.05	1.990	-3.45	0.720	-3.19	2.080	-2.464	1.264	0.11	0.200	-1.592	1.332	-1.84	2.020	-1.72	1.336
1LZ1	IA23A	-2.5	2HEB	AA23I	2.500	-1.489	1.496	-8	-8.000	-3.39	2.470	-2.63	2.390	-2.196	-0.502	-1.04	0.850	-0.969	0.838	-1	0.810	-1.157	1.034
1LZ1	IA56A	-3.7	2HEC	AA56I	3.700	-2.376	3.117	-8	8.170	-3.47	3.380	-2.62	2.560	-3.374	-0.567	-0.61	0.160	-2.949	2.719	-2	2.220	-2.899	2.689
1LZ1	IA59A	-1.7	2HED	AA59I	1.700	-2.73	2.683	-8	4.360	-2.9	0.740	-2.2	2.530	-2.652	-0.269	-1.41	1.290	-3.26	2.892	-2.19	2.420	-3.377	2.872
1LZ1	IA59G	-3.8	2HEE	GA59I	3.800	-3.242	2.692	-8	10.870	-4.34	1.850	-3.09	3.250	-3.81	-0.087	-1.54	1.080	-4.562	3.782	-1.87	1.970	-4.947	4.18
1LZ1	IA89A	-2.7	2HEF	AA89I	2.700	-2.247	1.594	-8	2.570	-3.44	2.550	-2.48	2.340	-2.397	-0.653	-0.73	0.630	-2.687	2.307	-1.84	2.070	-2.581	2.121
1OH0	YA57F	-1.2	1DMM	FA57Y	1.200	0.211	-0.108	-2.1	0.460	-1.38	0.020	0.16	-1.510	-0.292	-0.147	0.28	-0.480	0.157	-0.187	0.09	-0.080	0.213	-0.226
1OH0	YA32F	0.2	1DMQ	FA32Y	-0.200	0.1	-0.101	0.17	-2.080	-0.46	0.140	0.05	0.390	-1.725	-2.345	0.58	-0.840	0.3	-0.307	0.37	-0.210	0.305	-0.304
1RN1	QC25K	0.93	1RGC	KA25Q	-0.930	0.161	-0.301	-0.11	-0.900	0.37	-0.200	0.47	0.390	0.048	0.006	-0.27	0.260	-0.354	0.342	-0.06	0.020	0.138	-0.138
1VQB	IA47L	-0.4	1VQG	LA47I	0.400	-0.523	0.469	-3.55	1.860	0.49	-0.470	-0.03	-0.040	-0.63	-0.658	-0.76	0.460	-0.178	0.145	-1.1	1.040	-0.224	0.208
1VQB	IA47M	-1.7	1VQH	MA47I	1.700	-1.294	0.965	-7.1	-1.900	0.4	-0.870	-0.37	-0.040	-0.301	-0.491	-1.16	0.870	-1.027	0.995	-0.81	0.570	-0.693	0.667
1VQB	IA47V	-2	1VQI	VA47I	2.000	-0.28	0.448	-2.02	0.270	-1.42	0.740	-0.72	0.730	-0.94	-0.485	0.25	-0.180	-0.356	0.321	-0.43	0.430	-0.38	0.382
1VQB	VA35I	-0.6	1VQJ	IA35V	0.600	-0.526	0.212	-1.99	-1.090	0.65	-0.880	0.7	-0.700	-0.233	-1.044	-0.03	-0.120	-0.037	0.013	0.42	-0.330	-0.103	0.088
1VQB	YA41F	-3.2	1YHB	FA41Y	3.200	-0.881	-0.054	-0.62	0.420	0.08	0.000	0.1	1.350	-0.132	0.013	-0.16	0.230	0.019	-0.018	-0.02	0.060	0.292	-0.305
2LZM	IA3L	0.7	149L	LA3I	-0.700	-0.814	0.507	-4.77	-2.310	0.19	-1.010	-0.1	0.200	-1.087	-0.640	-0.04	0.220	0.045	-0.048	0.15	-0.340	0.137	-0.138
2LZM	MA6I	-1.4	150L	IA6M	1.400	-0.461	0.568	-4.51	-6.280	-4	-0.530	-0.66	-0.040	-1.939	-1.030	-0.37	0.510	0.283	-0.231	-0.08	-0.350	-0.162	0.155
2LZM	IA3C	1.2	172L	CA3I	-1.200	-1.765	1.583	-5.67	8.850	-2.56	-0.870	-1.35	1.900	-1.798	-1.512	-0.39	-0.100	-0.772	0.691	-1.95	1.500	-0.399	0.38
2LZM	VA131D	0.1	1DYA	DA131V	-0.100	-0.776	0.727	-0.58	0.390	0.02	-0.030	-0.95	1.090	-0.116	0.159	0.43	-0.360	-0.557	0.514	-0.32	0.190	-0.134	0.15
2LZM	VA131G	-0.7	1DYB	GA131V	0.700	-1.147	0.973	-3.75	3.570	-0.45	0.260	-1.63	1.830	-0.563	-1.440	-0.23	-0.270	-0.808	0.966	-0.38	0.330	-0.835	0.845
2LZM	VA131I	0.2	1DYC	IA131V	-0.200	-0.733	0.776	0.33	-0.360	0.76	-0.480	0.54	-0.380	-0.615	0.069	0.07	0.110	0.014	-0.015	0.11	-0.090	-0.092	0.09
2LZM	VA131L	0.1	1DYD	LA131V	-0.100	-0.644	0.674	-0.32	-0.600	0.61	-0.480	0.45	-0.400	-0.423	0.840	0.13	-0.150	-0.011	0.007	0.03	-0.070	-0.171	0.17
2LZM	VA131S	-0.1	1DYE	SA131V	0.100	-0.85	0.738	-1.84	1.560	-0.47	0.240	-0.9	0.370	-0.05	-0.023	0.43	-0.500	-0.419	0.360	-0.49	0.410	-0.179	0.199
2LZM	VA131M	0.1	1DYF	MA131V	-0.100	-0.644	0.723	-1.64	0.560	0.54	-0.720	-0.36	0.640	-0.227	-0.437	0.09	-0.030	-0.009	0.010	-0.31	0.100	-0.045	0.056
2LZM	VA131E	0.2	1DYG	EA131V	-0.200	-0.63	0.527	-0.48	0.450	0.4	-0.160	-0.61	0.880	0.027	0.014	0.91	-0.710	-0.513	0.441	-0.15	0.050	-0.033	0.049
2LZM	QA105A	-0.6	1L00	AA105Q	0.600	-0.965	0.560	-4.96	3.110	-0.5	-0.450	-0.12	-0.200	-0.048	-0.222	0.06	0.120	-0.267	0.221	-0.3	0.210	-0.353	0.321
2LZM	TA157A	-0.5	1L02	AA157T	0.500	-1.966	1.454	-2.79	4.770	-1.93	0.810	-0.56	0.030	-1.563	-1.035	-1.05	1.390	-0.062	0.064	-0.03	0.170	-0.212	0.212
2LZM	TA157C	-1.3	1L03	CA157T	1.300	-1.068	0.735	-3.36	2.310	-1.92	-0.070	0.26	-0.600	-0.385	-0.050	-0.14	0.280	-0.065	0.051	-0.14	0.240	-0.142	0.131
2LZM	TA157D	-1.1	1L04	DA157T	1.100	-0.678	0.469	-0.8	-1.320	-1.76	-1.270	-0.54	1.620	-0.548	-0.297	-0.11	-0.100	-0.072	0.053	-0.09	0.100	-0.118	0.12
2LZM	TA157E	-0.8	1L06	EA157T	0.800	-0.829	0.832	-2.28	3.180	-2.05	0.750	-0.13	0.370	-0.429	-0.446	-1.32	1.110	-0.074	0.045	0.21	-0.070	-0.071	0.077
2LZM	TA157F	-2.4	1L07	FA157T	2.400	-1.239	0.781	-2.71	2.320	-1.19	-0.160	-0.49	0.350	-2.011	1.090	-1.05	0.810	0.034	-0.041	0.77	-0.620	-0.241	0.23
2LZM	TA157G	-1.1	1L08	GA157T	1.100	-0.81	0.552	-3.72	3.820	-2.19	-0.270	-1.21	1.340	-1.449	-1.406	-1.24	0.890	-0.161	0.112	-0.42	0.830	-0.37	0.148
2LZM	TA157H	-2.1	1L09	HA157T	2.100	-0.695	0.926	-2.4	5.220	-1.37	0.460	-0.25	-0.050	-1.627	0.855	-0.72	0.570	-0.008	0.002	-0.14	0.120	-0.325	0.319
2LZM	TA157I	-1.5	1L10	IA157T	1.500	-1.558	1.306	-1.24	2.240	-1.23	0.290	0.15	-0.770	-0.476	0.296	-0.81	0.870	0.033	-0.043	0.4	-0.190	-0.197	0.209
2LZM	TA157L	-1.7	1L11	LA157T	1.700	-1.161	1.053	-0.75	0.490	-1.78	-0.570	0.8	-1.080	-0.436	0.973	-1.3	1.150	0.016	-0.028	0.39	-0.320	-0.174	0.172
2LZM	TA157N	-1.2	1L12	NA157T	1.200	-0.491	-0.043	-1.28	-0.850	-1.2	-0.450	-0.01	-0.040	-0.563	0.094	-0.18	0.040	-0.03	0.027	-0.02	0.080	-0.157	0.155
2LZM	TA157R	0.3	1L13	RA157T	-0.300	-0.567	0.466	-0.01	3.950	-0.73	0.550	0.94	-1.280	-0.211	-0.315	-1	1.070	0.033	-0.028	0.3	-0.190	0.246	-0.248
2LZM	TA157S	-0.7	1L14	SA157T	0.700	-0.643	0.672	-1.75	0.280	-0.19	0.540	-0.27	-0.010	-0.731	-1.267	0.04	-0.080	-0.052	0.063	-0.06	0.200	-0.163	0.164
2LZM	TA157V	-1.2	1L15	VA157T	1.200	-1.654	1.105	-1.06	1.080	-1.34	0.220	0.1	-0.390	-0.285	-0.197	-0.91	0.880	0.021	-0.022	0.16	-0.090	-0.181	0.18
2LZM	GA156D	-2.3	1L16	DA156G	2.300	-0.761	0.615	-8	1.580	-8	3.960	-1.03	-0.070	-1.919	0.184	-1.52	1.580	-0.113	0.062	0.55	-0.250	-0.386	0.365
2LZM	IA3V	-0.4	1L17	VA3I	0.400	-0.925	1.256	-0.22	0.120	-1.39	1.080	-0.76	0.830	-1.856	-0.802	0.11	0.020	-0.178	0.145	-0.72	0.210	-0.3	0.273
2LZM	IA3Y	-2.3	1L18	YA3I	2.300	-0.783	0.820	-8	-6.320	-2.45	-1.000	-1.5	0.310	-2.221	-2.076	0.07	-1.040	-0.189	0.118	-0.24	-0.490	-0.29	0.249
2LZM	SA38D	0.6	1L19	DA38S	-0.600	-0.109	0.112	2.82	-5.190	3.45	-2.740	0.58	0.230	0.342	-0.035	-0.1	0.160	-0.156	0.135	0.15	-0.030	-0.123	0.122
2LZM	NA144D	0.4	1L20	DA144N	-0.400	-0.404	0.384	0.09	-0.440	2.43	-1.560	0.38	0.460	0.264	-0.369	0.28	-0.300	-0.05	0.041	-0.05	-0.030	-0.047	0.044
2LZM	NA55G	-0.6	1L21	GA55N	0.600	-0.541	0.407	-1.71	1.120	1.05	-2.450	-0.64	0.420	0.051	-0.696	-0.57	0.830	0.031	-0.060	-0.01	0.060	0.481	-0.48
2LZM	KA124G	-0.1	1L22	GA124K	0.100	-0.476	0.399	-1.09	0.400	-0.13	-0.050	-1.1	1.370	-1.15	-1.159	1.66	-1.880	0.386	-0.478	-0.7	0.950	0.658	-0.609
2LZM	GA77A	0.4	1L23	AA77G	-0.400	0.629	-0.671	-0.54	-4.750	1.18	-1.130	0.63	-0.670	-0.035	-1.430	1.41	-0.510	1.09	-1.085	0.04	-0.340	0.657	-0.731
2LZM	AA82P	0.8	1L24	PA82A	-0.800	0.25	-0.183	3.15	-3.220	1.3	-1.080	0.59	-0.540	-0.118	-0.177	0.89	-1.320	-0.024	0.015	0.33	-0.250	0.139	-0.143
2LZM	VA131A	0.3	1L33	AA131V	-0.300	-0.517	0.414	-0.85	0.050	0.26	-1.030	-0.92	0.900	0.326	-0.929	0.54	-0.380	-0.308	0.359	-0.59	0.610	0.231	-0.23
2LZM	TA115E	0.3	1L37	EA115T	-0.300	-0.296	0.267	1.16	-1.920	0.22	0.030	-0.26	0.210	0.34	-0.345	0.18	-0.140	-0.213	0.197	0.03	0.100	-0.276	0.265
2LZM	QA123E	0.4	1L38	EA123Q	-0.400	-0.47	0.562	-1.21	0.490	0.3	0.790	0.9	-0.260	-0.358	-0.841	-0.08	0.090	-0.186	0.201	0.08	0.000	-0.133	0.138
2LZM	KA16E	0.5	1L42	EA16K	-0.500	-0.547	0.647	-0.06	0.120	-0.08	0.260	0.44	0.270	-0.36	-0.251	-0.03	-0.030	0.097	-0.075	-0.01	0.140	-0.142	0.144
2LZM	RA119E	-0.04	1L44	EA119R	0.040	-0.604	0.685	0.4	-0.730	0.31	0.230	-0.18	0.520	-0.299	-0.148	0.18	-0.170	-0.452	0.382	0.18	-0.480	-0.364	0.378
2LZM	KA135E	-1	1L45	EA135K	1.000	-0.368	0.357	-1.22	0.690	-1.71	1.000	0.67	0.100	0.032	1.100	-0.32	0.270	0.106	-0.059	-0.21	0.070	-0.149	0.151
2LZM	KA147E	-0.7	1L46	EA147K	0.700	-0.377	0.453	-1.14	-0.410	0.55	-0.640	0.25	0.190	-0.438	-0.883	0.02	0.020	0.137	-0.123	-0.01	0.030	-0.144	0.144
2LZM	RA154E	-1.1	1L47	EA154R	1.100	-1.319	1.312	-5.1	3.560	-0.14	0.550	-0.03	0.620	-0.217	-0.845	-0.15	0.280	-0.202	0.163	0	-0.010	-0.25	0.249
2LZM	AA98V	-4.9	1L48	VA98A	4.900	-0.449	0.462	-8	-1.170	-5.62	-1.880	0.75	-1.860	-0.546	-2.023	-1.28	1.210	0.325	-0.326	-0.14	0.120	-0.474	0.467
2LZM	TA152S	-2.6	1L52	SA152T	2.600	-1.01	0.998	-4.7	3.220	-1.22	0.390	-1.11	-0.250	-2.165	-1.263	0.27	-0.120	-0.326	0.321	-0.57	0.450	-0.271	0.267
2LZM	VA149C	-2.2	1L53	CA149V	2.200	-2.504	2.406	-6.78	5.570	-2.03	1.990	-0.27	-0.260	-2.16	-1.292	0.05	-0.280	-0.71	0.661	-1.57	1.490	-0.223	0.218
2LZM	KA60P	-0.001	1L56	PA60K	0.001	0.013	0.015	0.31	-0.990	0.65	-1.660	0.94	-0.450	0.1	-0.482	0.7	-0.770	-0.177	0.175	0.06	-0.010	-0.151	0.092
2LZM	NA116D	0.6	1L57	DA116N	-0.600	-0.543	0.528	0.36	-0.510	0.73	-0.040	-0.18	0.390	-0.081	0.264	0.34	-0.490	-0.19	0.203	0.67	-0.250	-0.256	0.256
2LZM	GA113A	0.3	1L60	AA113G	-0.300	0.025	-0.087	3	-3.350	0.27	-0.350	0.75	-0.750	-0.123	-0.340	-0.22	-0.260	0.145	-0.124	0.45	-0.300	-0.269	0.267
2LZM	LA133A	-4.2	1L69	AA133L	4.200	-1.436	1.303	-8	7.590	-3.32	0.990	-2.19	1.990	-2.294	0.805	-0.78	0.790	-2.093	1.781	-2.31	1.730	-2.001	1.534
2LZM	IA3P	-3	1L96	PA3I	3.000	-1.834	1.668	-8	3.480	-0.8	0.090	-1.45	1.310	-1.28	-0.378	-0.09	-0.040	-1.501	1.258	-0.9	0.530	-2.092	1.958
2LZM	QA105E	-1.1	1L98	EA105Q	1.100	-1.122	0.981	-2.97	-0.670	-0.1	-0.560	0.18	-0.480	-0.348	-1.006	-0.22	0.250	-0.405	0.397	0.08	-0.020	-0.086	0.114
2LZM	QA105G	-1.5	1L99	GA105Q	1.500	-1.669	1.177	-8	7.300	-1.81	0.700	-0.76	0.340	-1.542	0.029	-0.23	0.580	-0.807	0.569	-0.04	-0.230	-0.779	0.758
2LZM	RA96K	-0.001	3C7W	KA96R	0.001	-1.39	1.259	-3.26	1.590	-1.36	-0.920	-1.68	1.000	-1.49	-0.131	-0.05	0.330	-0.69	0.755	0.24	-0.100	-0.604	0.538
2LZM	RA96A	-2	3C7Y	AA96R	2.000	-0.983	0.807	-4.11	2.440	-1.74	1.340	-2.91	1.960	-1.076	-0.858	0.29	0.880	-0.572	0.756	-0.22	0.260	-0.666	0.603
2LZM	RA96Y	-4.7	3C80	YA96R	4.700	-0.936	0.088	-6.1	-4.440	-8	-0.490	-4.46	-1.670	-0.709	-1.137	-0.57	-0.080	1.08	-1.102	0.72	-0.810	0.471	-0.329
2LZM	KA85A	-0.6	3C81	AA85K	0.600	-0.261	0.259	4.85	-6.970	-1.05	1.110	-0.6	0.780	-0.133	-0.934	-0.03	-0.360	0.312	-0.417	-0.9	0.890	-0.128	0.126
2LZM	DA89A	-0.5	3C83	AA89D	0.500	0.016	0.029	-2.47	0.680	0.36	-0.450	-0.12	-0.110	-0.121	-0.443	0	-0.170	0.457	-0.522	-0.06	-0.070	0.215	-0.228
2LZM	RA96D	-3.5	3C8Q	DA96R	3.500	-1.881	1.770	-8	4.490	-4.1	5.630	-3.13	1.930	-0.289	0.126	-0.65	1.110	-1.093	1.383	-0.11	0.160	-1.113	1.079
2LZM	RA96G	-2.6	3C8R	GA96R	2.600	-2.024	2.039	-8	7.900	-3.23	3.540	-3.83	2.250	-1.863	-0.992	-0.36	0.360	-1.352	1.802	-0.5	0.720	-1.762	1.463
2LZM	RA96E	-2.5	3C8S	EA96R	2.500	-1.428	1.530	-8	5.880	-1.83	3.470	-2.27	1.520	-0.351	-1.115	-0.11	0.120	-0.86	0.941	0.02	-0.050	-0.727	0.651
2LZM	RA96V	-2.4	3CDO	VA96R	2.400	-0.865	0.497	-3.06	-0.330	-3	-0.740	-2.42	0.780	-0.573	-1.162	-0.35	0.370	0.241	-0.283	-0.25	0.460	-0.274	0.272
2LZM	RA96S	-2.6	3CDQ	SA96R	2.600	-1.699	1.614	-7.9	6.010	-2.15	1.520	-2.96	1.210	-1.663	-0.155	-0.8	1.030	-0.818	1.005	-0.21	0.380	-0.996	0.862
2LZM	RA96Q	-0.3	3CDR	QA96R	0.300	-1.039	1.045	-1.23	-0.020	-1.3	2.030	-2.01	1.110	-0.744	-0.438	0.23	0.140	-0.322	0.358	0.06	0.120	-0.416	0.373
2LZM	RA96N	-3	3CDT	NA96R	3.000	-1.49	1.150	-6.89	5.120	-1.9	0.690	-2.86	1.160	-0.683	-0.113	-0.76	0.370	-0.664	0.898	-0.45	0.560	-0.777	0.841
2LZM	RA96M	-2.7	3CDV	MA96R	2.700	-0.586	0.705	-3.47	1.880	-0.83	0.910	-1.1	0.890	-0.949	-1.182	0.13	0.210	0.341	-0.390	0.11	-0.120	-0.117	0.112
2LZM	RA96H	-3.1	3F8V	HA96R	3.100	-1.999	0.996	-6.47	3.090	-7.99	0.850	-5.54	-0.020	-1.424	-0.360	-0.44	0.290	0.015	-0.028	-0.4	0.710	-0.31	0.343
2LZM	RA96W	-4.5	3FI5	WA96R	4.500	-1.053	0.330	-3.7	-2.380	-8	-1.520	-2.17	0.340	-0.719	-2.166	-0.33	0.470	0.76	-0.916	0.02	0.140	0.33	-0.486
2RN2	GA77A	-0.9	1GOB	AA77G	0.900	0.713	-0.644	-1.57	-5.900	-2.66	-2.060	0.43	-0.690	0.363	-1.496	1.65	-1.210	1.28	-1.271	0.09	-0.380	0.725	-0.737
2RN2	DA134A	2.1	1KVA	AA134D	-2.100	0.332	-0.272	3.25	-3.400	1.25	-1.780	-0.5	0.550	1.414	-1.421	0.44	-1.050	-0.309	0.360	0.05	-0.030	-0.346	0.339
2RN2	DA134H	2.3	1KVB	HA134D	-2.300	-0.114	0.102	2.35	-4.630	1.06	-2.180	-0.78	0.240	0.029	-0.963	0.19	-0.120	0.126	-0.156	0.07	0.050	-0.121	0.12
2RN2	DA134N	1	1KVC	NA134D	-1.000	-0.268	0.363	-0.08	-3.650	1.55	-3.450	0.16	-0.360	0.519	-0.806	0.21	-0.320	-0.036	0.069	0.27	0.030	-0.198	0.196
2RN2	VA74L	0.19	1LAV	LA74V	-0.190	0.222	-0.172	-0.05	-2.090	1.33	-1.340	0.81	-0.730	0.046	0.722	0.28	-0.320	-0.095	0.060	1.26	-1.310	-0.157	0.155
2RN2	VA74I	0.45	1LAW	IA74V	-0.450	-0.053	-0.114	1.43	-2.520	0.57	-0.780	0.69	-0.610	0.006	-0.184	0.28	-0.190	0.022	-0.034	0.74	-0.730	-0.102	0.116
2RN2	HA62P	1.1	1RBR	PA62H	-1.100	0.851	-0.936	0.46	-1.740	0.3	-1.450	1.27	-1.280	1.571	-0.033	0.35	-0.410	-0.192	0.271	0.7	-0.660	0.154	-0.154
2RN2	HA62A	0.4	1RBS	AA62H	-0.400	0.001	0.049	-1.6	0.080	-0.33	0.090	0.61	-0.270	1.326	-0.970	-0.22	0.210	-0.166	0.238	0.16	-0.310	0.128	-0.129
2RN2	KA95G	1.9	1RBT	GA95K	-1.900	-0.091	-0.056	0.84	-3.080	0.91	-3.350	-0.65	1.040	-0.265	-0.558	1.39	-1.520	0.051	-0.076	0	0.070	0.253	-0.294
2RN2	KA95N	0.9	1RBU	NA95K	-0.900	0.047	-0.134	1.22	-1.320	0.99	-0.050	0.25	0.690	0.332	-0.272	0.41	-0.440	0.114	-0.089	0.02	-0.020	-0.146	0.146
2RN2	KA95A	0.1	1RBV	AA95K	-0.100	-0.201	0.408	-1.33	1.290	-0.45	0.520	-0.01	0.700	-0.039	-0.368	-0.85	0.520	0.072	-0.085	-0.14	0.220	-0.157	0.155
2RN2	DA10N	0.9	1RDA	NA10D	-0.900	-0.341	0.138	3.05	-4.310	1.96	-2.420	0.33	0.420	1.209	-1.136	0.75	-0.800	-0.208	0.215	0.07	-0.040	-0.221	0.221
2RN2	EA48Q	0.2	1RDB	QA48E	-0.200	-0.44	-0.011	2.63	-4.820	-0.23	-0.290	-0.36	-0.200	0.101	-0.325	0.3	-0.350	0.53	-0.524	-0.09	-0.040	-0.165	0.17
2RN2	DA70N	0.9	1RDC	NA70D	-0.900	0.043	-0.188	-1.41	-5.510	1.04	-1.910	0.32	-0.380	0.729	-0.773	0.36	-0.210	-0.203	0.249	-0.19	0.280	-0.241	0.234
2RN2	AA52I	1.9	3AA2	IA52A	-1.900	1.204	-1.147	5.61	-8.000	1.84	-3.350	2.3	-2.480	1.048	-2.937	0.36	-0.150	2.53	-2.739	2.03	-2.460	2.283	-2.604
2RN2	AA52L	1.3	3AA3	LA52A	-1.300	0.83	-0.706	4.67	-8.000	3.18	-3.340	2.04	-2.220	0.946	-2.699	0.56	-0.510	2.209	-2.459	1.99	-1.640	1.642	-2.064
2RN2	AA52V	1.7	3AA4	VA52A	-1.700	0.277	-0.182	6.01	-6.930	2	-2.300	1.67	-1.720	0.676	-2.031	0.17	-0.280	2.1	-2.300	1.71	-1.850	1.461	-1.827
2RN2	AA52F	-0.5	3AA5	FX52A	0.500	0.425	-1.475	1.32	-6.200	-2.81	-3.840	0.41	-2.690	-0.538	-1.970	0.1	0.330	1.697	-2.020	2.41	-2.500	0.898	-1.48
4LYZ	GA117A	-1.46	1FLQ	AA117G	1.460	-0.8	0.426	-3.95	3.340	-3.59	0.900	0.22	-0.220	-0.572	-0.310	-1.37	1.260	-0.041	0.037	-0.04	0.210	-0.381	0.354
4LYZ	GA67A	-0.5	1FLU	AA67G	0.500	-0.317	0.299	-1.79	1.930	-3.02	1.750	0.12	-0.550	-0.306	-0.591	-0.9	0.980	-0.048	0.079	-0.24	0.040	-0.281	0.29
4LYZ	GA71A	-0.38	1FLW	AA71G	0.380	-0.032	0.287	2.31	0.360	-0.05	0.970	0.15	-0.590	-0.448	-0.565	-0.39	1.170	0.145	-0.065	0.06	-0.160	-0.232	0.223
4LYZ	GA102A	0.02	1FLY	AA102G	-0.020	-1.027	-0.321	-6.03	-1.550	-2.83	-0.610	0.25	-0.670	-0.222	-0.344	-0.03	-0.740	0.131	-0.071	0.26	-0.300	0.296	-0.248
4LYZ	GA49A	-1.9	1FN5	AA49G	1.900	0.01	0.160	-3.77	4.080	-2.23	2.650	0.15	-0.390	-0.624	-0.400	-0.65	1.930	-0.52	0.427	0.16	-0.200	-0.541	0.529
4LYZ	SA91T	1	1HEM	TA91S	-1.000	-0.322	0.317	0.91	-4.080	-0.24	-0.900	0.74	-0.540	-0.246	-1.570	-0.21	-0.190	0.373	-0.366	-0.23	-0.200	0.297	-0.299
4LYZ	IA55V	-0.9	1HEO	VA55I	0.900	-1.991	2.931	-1.75	2.470	1.37	0.890	-0.67	0.870	-1.08	-0.546	0	-0.070	-0.977	1.001	-0.1	0.290	-1.036	1.029
4LYZ	TA40S	-0.3	1HER	SA40T	0.300	-0.578	0.696	-1.19	-1.570	0.37	-0.800	-0.77	-0.240	-1.214	-0.404	0	-0.190	-1.151	1.027	-0.16	0.300	-0.931	0.828
4LYZ	MA12F	0.5	1IOS	FA12M	-0.500	0.362	-0.242	3.93	-5.300	-0.62	-0.950	0.39	-0.910	-1.311	-1.061	0.29	-0.140	0.342	-0.456	0.09	-0.160	-0.161	0.157
4LYZ	MA12L	-0.4	1IOT	LA12M	0.400	0.557	-0.426	-0.61	-4.010	-1.25	0.290	0.47	-0.330	-1.851	-1.462	0.6	-0.600	1.306	-1.185	0.23	-0.090	0.913	-0.746
4LYZ	IA78M	-0.9	1IR7	MA78I	0.900	-0.592	1.528	-2.52	-1.850	0.36	-1.630	-0.39	0.690	-0.056	-0.343	-1.48	1.040	-0.354	0.407	-0.54	0.530	-0.345	0.367
4LYZ	IA58M	-1.2	1IR8	MA58I	1.200	-2.366	2.127	-8	3.810	0.02	-2.290	-0.15	0.370	-1.087	-0.583	-0.21	0.600	-1.544	1.577	0.03	0.410	-1.443	1.51
4LYZ	IA98M	-0.9	1IR9	MA98I	0.900	-0.597	0.795	-1.96	0.430	0.47	-0.070	-0.13	-0.070	-0.192	-1.813	-0.12	0.330	-1.373	1.316	0.15	-0.150	-1.153	1.16
4LYZ	SA91A	-1.8	1LSN	AA91S	1.800	0.74	-0.894	2.32	-3.840	1.31	-0.380	0.23	-0.130	-0.417	-1.328	1.33	-0.790	0.222	-0.187	-0.74	0.270	-0.144	0.123
5PTI	YA23A	-5.9	1BPT	AA23Y	5.900	-2.601	2.000	-8	4.560	-1.42	1.760	-3.57	-1.850	-3.856	-0.725	-1.03	0.690	-3.658	3.384	-2.63	2.770	-3.108	2.19
5PTI	FA22A	-1.2	1BTI	AA22F	1.200	-1.657	1.634	-6.23	1.970	-3.57	0.340	-3.13	1.480	-3.008	-0.671	-0.6	0.320	-2.459	2.458	-2.85	2.850	-1.802	1.447
5PTI	FA45A	-6.9	1FAN	AA45F	6.900	-1.999	1.282	-8	8.980	-3.25	3.390	-3.35	2.100	-3.223	-0.875	-1.41	1.180	-4.192	3.331	-1.87	2.120	-3.44	2.607
5PTI	NA43G	-5.7	1NAG	GA43N	5.700	-1.219	0.996	-8	3.240	-2.02	-0.610	-3	1.960	-3.047	-0.560	-0.15	-0.350	-1.756	1.347	-0.58	0.170	-1.786	1.418
5PTI	YA35G	-5	8PTI	GA35Y	5.000	-2.47	-0.313	-8	-0.560	-3.03	-2.380	-4.04	0.810	-3.944	-0.546	0.22	-1.220	-3.98	2.972	-1.77	2.000	-3.816	2.394
